# Supplementary material for: Crystal structure and compressibility of magnesium chloride heptahydrate found under high pressure
Source: Acta Crystallogr B Struct Sci Cryst Eng Mater. 2024 Oct 21;80(Pt 6):695–705. doi: 10.1107/S205252062400903X (PMC11789165; doi:10.1107/S205252062400903X)
Supplement: Supplementary file 1 [file b-80-00695-sup1.cif]

data_MC7_50256P21N_publ

_pd_block_id
  2021-02-28T17:20|MC7_50256P21N|Keishiro_Yamashita|Overall

_audit_creation_method  "from EXP file using GSAS2CIF"
_audit_creation_date                   2021-02-28T17:20
_audit_author_name                     "Keishiro Yamashita"
_audit_update_record
; 2021-02-28T17:20  Initial CIF as created by GSAS2CIF
;

#=============================================================================
# this information describes the project, paper etc. for the CIF             #
# Acta Cryst. Section C papers and editorial correspondence is generated     #
# from the information in this section                                       #
#                                                                            #
#   (from)   CIF submission form for Rietveld refinements (Acta Cryst. C)    #
#                                                 Version 14 December 1998   #
#=============================================================================
# 1. SUBMISSION DETAILS

_publ_contact_author_name            'Yamashita, Keishiro'
_publ_contact_author_address             # Address of author for correspondence
;
  Institute of Physical Chemistry
  University of Innsbruck
  Innrain 52c
  6020 Innsbruck
  Austria
;
_publ_contact_author_email           'Keishiro.Yamashita@uibk.ac.at'
_publ_contact_author_fax             ?
_publ_contact_author_phone           '+43 512 507 58047'

_publ_contact_letter
; ?
;

_publ_requested_journal              'Acta Cryst B'
_publ_requested_coeditor_name        ?
_publ_requested_category             ?   # Acta C: one of CI/CM/CO/FI/FM/FO

#==============================================================================

# 2. PROCESSING SUMMARY (IUCr Office Use Only)

_journal_data_validation_number      ?

_journal_date_recd_electronic        ?
_journal_date_to_coeditor            ?
_journal_date_from_coeditor          ?
_journal_date_accepted               ?
_journal_date_printers_first         ?
_journal_date_printers_final         ?
_journal_date_proofs_out             ?
_journal_date_proofs_in              ?
_journal_coeditor_name               ?
_journal_coeditor_code               ?
_journal_coeditor_notes
; ?
;
_journal_techeditor_code             ?
_journal_techeditor_notes
; ?
;
_journal_coden_ASTM                  ?
_journal_name_full                   ?
_journal_year                        ?
_journal_volume                      ?
_journal_issue                       ?
_journal_page_first                  ?
_journal_page_last                   ?
_journal_paper_category              ?
_journal_suppl_publ_number           ?
_journal_suppl_publ_pages            ?

#==============================================================================

# 3. TITLE AND AUTHOR LIST


# The loop structure below should contain the names and addresses of all
# authors, in the required order of publication. Repeat as necessary.

loop_
	_publ_author_name
  _publ_author_footnote
	_publ_author_address
  'Yamashita, Keishiro'
;
  Geochemical Research Center
  Graduate School of Science
  The University of Tokyo
  Hongo 7-3-1, Bunkyo-ku
  113-0033 Tokyo
  Japan
;
;
  Keishiro.Yamashita@uibk.ac.at
;
  'Nakayama, Kazuya'
;
  Geochemical Research Center
  Graduate School of Science
  The University of Tokyo
  Hongo 7-3-1, Bunkyo-ku
  113-0033 Tokyo
  Japan
;
;
  nakayama@eqchem.s.u-tokyo.ac.jp
;
  'Komatsu, Kazuki'
;
  Geochemical Research Center
  Graduate School of Science
  The University of Tokyo
  Hongo 7-3-1, Bunkyo-ku
  113-0033 Tokyo
  Japan
;
;
  kom@eqchem.s.u-tokyo.ac.jp
;
  'Hattori, Takanori'
;
  Quantum Beam Science Directorate
  Japan Atomic Energy Agency
  2-4 Shirakata-Shirane, Tokai-mura
  319-1195 Ibaraki
  Japan
;
;
  hattori.takanori@jaea.go.jp
;
  'Machida, Shinichi'
;
  CROSS
  Neutron Science and Technology Center
  IQBRC Bldg, 162-1 Shirakata, Tokai, Naka
  319-1106 Ibaraki
  Japan
;
;
  s_machida@cross.or.jp
;
  'Kagi, Hiroyuki'
;
  Geochemical Research Center
  Graduate School of Science
  The University of Tokyo
  Hongo 7-3-1, Bunkyo-ku
  113-0033 Tokyo
  Japan
;
;
  kagi@eqchem.s.u-tokyo.ac.jp
;

#==============================================================================


#=============================================================================
# 5. OVERALL REFINEMENT & COMPUTING DETAILS

_refine_special_details
; ?
;
_pd_proc_ls_special_details
; ?
;

# The following items are used to identify the programs used.
_computing_molecular_graphics     ?
_computing_publication_material   ?

_refine_ls_weighting_scheme       ?
_refine_ls_weighting_details      ?
_refine_ls_hydrogen_treatment     ?
_refine_ls_extinction_method      ?
_refine_ls_extinction_coef        ?
_refine_ls_number_constraints     ?

_refine_ls_restrained_S_all       ?
_refine_ls_restrained_S_obs       ?

#==============================================================================
# 6. SAMPLE PREPARATION DATA

# (In the unusual case where multiple samples are used in a single
#  Rietveld study, this information should be moved into the phase
#  blocks)

# The following three fields describe the preparation of the material.
# The cooling rate is in K/min.  The pressure at which the sample was
# prepared is in kPa.  The temperature of preparation is in K.

_pd_prep_cool_rate                ?
_pd_prep_pressure                 ?
_pd_prep_temperature              ?

_pd_char_colour                   ?       # use ICDD colour descriptions
data_MC7_50256P21N_overall

_refine_ls_shift/su_max                0.03
_refine_ls_shift/su_mean               0.01
_computing_structure_refinement        GSAS
_refine_ls_number_parameters           107
_refine_ls_goodness_of_fit_all         3.29
_refine_ls_number_restraints           26
_refine_ls_matrix_type                 full

# pointers to the phase blocks
loop_   _pd_phase_block_id
      2021-02-28T17:20|MC7_50256P21N_phase1|Keishiro_Yamashita||
      2021-02-28T17:20|MC7_50256P21N_phase2|Keishiro_Yamashita||
# pointers to the diffraction patterns
loop_   _pd_block_diffractogram_id
      2021-02-28T17:20|MC7_50256P21N_H_01|Keishiro_Yamashita|PLANET_(BL11),_Materials_and

# Information for phase 1
data_MC7_50256P21N_phase_1

_pd_block_id
  2021-02-28T17:20|MC7_50256P21N_phase1|Keishiro_Yamashita||

# Histograms for phase 1
loop_   _pd_block_diffractogram_id
  2021-02-28T17:20|MC7_50256P21N_H_01|Keishiro_Yamashita|PLANET_(BL11),_Materials_and

#==============================================================================
# 7. CHEMICAL, STRUCTURAL AND CRYSTAL DATA

_pd_char_particle_morphology      ?

_chemical_name_systematic         'Magnesium chloride heptadeuterate'
_chemical_name_common             'Magnesium chloride heptadeuterate'
_chemical_formula_moiety          'Mg Cl2 7(D2 O)'
_chemical_formula_structural      'Mg Cl2 (D2O)6 D2O'
_chemical_formula_analytical      ?
_chemical_melting_point           ?
_chemical_compound_source         ?       # for minerals and
                                          # natural products
_symmetry_space_group_name_Hall   ?

_exptl_crystal_F_000               ?
_exptl_crystal_density_diffrn      1.976
_exptl_crystal_density_meas        ?
_exptl_crystal_density_method      ?

_diffrn_ambient_temperature       300

_cell_measurement_temperature     300

_cell_special_details
; ?
;

_geom_special_details             ?

# The following item identifies the program(s) used (if appropriate).
_computing_structure_solution     ?

#==============================================================================

# 8. Phase information from GSAS

_pd_phase_name                         MC7
_cell_length_a                         6.18160(30)
_cell_length_b                         5.62673(17)
_cell_length_c                         22.8255(8)
_cell_angle_alpha                      90.0
_cell_angle_beta                       94.8599(31)
_cell_angle_gamma                      90.0
_cell_volume                           791.07(4)
_symmetry_cell_setting                 monoclinic
_symmetry_space_group_name_H-M         "P 21/n"
loop_ _symmetry_equiv_pos_site_id _symmetry_equiv_pos_as_xyz
       1 +x,+y,+z 
       2 -x+1/2,+y+1/2,-z+1/2 
      -1 -x,-y,-z 
      -2 +x+1/2,-y+1/2,+z+1/2 

# ATOMIC COORDINATES AND DISPLACEMENT PARAMETERS


loop_
      _atom_site_type_symbol
      _atom_site_label
      _atom_site_fract_x
      _atom_site_fract_y
      _atom_site_fract_z
      _atom_site_occupancy
      _atom_site_thermal_displace_type
      _atom_site_U_iso_or_equiv
      _atom_site_symmetry_multiplicity
Cl
Cl1     0.2118(20)   0.7138(17)   0.2885(4)    1.0        Uiso   0.022(4)      4
Cl
Cl2     0.3379(25)  -0.1726(21)   0.4410(6)    1.0        Uiso   0.042(4)      4
Mg
Mg1     0.8111(29)   0.2765(27)   0.3582(7)    1.0        Uiso   0.064(8)      4
O 
O1      0.5376(29)   0.3397(27)   0.4003(7)    1.0        Uiso   0.0089(19)    4
O 
O2      0.0980(25)   0.1762(30)   0.3313(9)    1.0        Uiso   0.0089(19)    4
O 
O3      0.8695(33)   0.0914(28)   0.4361(7)    1.0        Uiso   0.0089(19)    4
O 
O4      0.7062(26)  -0.0933(21)   0.3302(8)    1.0        Uiso   0.0089(19)    4
O 
O5      0.9090(31)   0.6155(26)   0.3970(8)    1.0        Uiso   0.0089(19)    4
O 
O6      0.6609(28)   0.3272(32)   0.2772(7)    1.0        Uiso   0.0089(19)    4
O 
O7      0.7552(29)   0.5160(31)   0.5161(6)    1.0        Uiso   0.0089(19)    4
D 
D1A    -0.589(4)     0.2105(33)  -0.6041(10)   1.0        Uiso   0.0688(32)    4
D 
D1B    -0.541(4)     0.471(4)    -0.6155(9)    1.0        Uiso   0.0688(32)    4
D 
D2A     0.1319(32)   0.022(4)    -0.6784(9)    1.0        Uiso   0.0688(32)    4
D 
D2B     0.1588(32)   0.2810(31)  -0.6975(8)    1.0        Uiso   0.0688(32)    4
D 
D3A    -0.0207(32)   0.127(4)    -0.5470(10)   1.0        Uiso   0.0688(32)    4
D 
D3B    -0.186(4)     0.1205(32)  -0.5272(9)    1.0        Uiso   0.0688(32)    4
D 
D4A     0.555(4)    -0.167(4)     0.3304(10)   1.0        Uiso   0.0688(32)    4
D 
D4B     0.5835(34)  -0.002(4)     0.3021(9)    1.0        Uiso   0.0688(32)    4
D 
D5A     0.8311(34)   0.6772(33)   0.3590(10)   1.0        Uiso   0.0688(32)    4
D 
D5B    -0.962(4)     0.6149(33)  -0.6304(9)    1.0        Uiso   0.0688(32)    4
D 
D6A     0.7295(33)   0.478(4)     0.2701(9)    1.0        Uiso   0.0688(32)    4
D 
D6B     0.513(4)     0.347(4)     0.2661(10)   1.0        Uiso   0.0688(32)    4
D 
D7A     0.690(4)     0.664(4)     0.5070(10)   1.0        Uiso   0.0688(32)    4
D 
D7B     0.7988(33)   0.587(4)     0.4709(9)    1.0        Uiso   0.0688(32)    4

loop_ _atom_type_symbol
      _atom_type_number_in_cell
                   Cl  8.0        
                   Mg  4.0        
                   O  28.0        
                   D  56.0        
 
# If you change Z, be sure to change all 3 of the following
_chemical_formula_sum                  "Cl2 D14 Mg O7"
_chemical_formula_weight               235.40
_cell_formula_units_Z                  4

# MOLECULAR GEOMETRY

loop_
      _geom_bond_atom_site_label_1
      _geom_bond_atom_site_label_2
      _geom_bond_distance
      _geom_bond_site_symmetry_1
      _geom_bond_site_symmetry_2
      _geom_bond_publ_flag
  Cl1       Cl1              3.373(12)  .      2_545  N
  Cl1       Cl1              3.373(12)  .      2_555  N
  Cl1       O6               2.716(21)  .      2_555  N
  Cl1       D2A              1.969(21)  .      1_566  N
  Cl1       D2B              2.481(20)  .      1_556  N
  Cl1       D2B              2.320(23)  .      2_554  N
  Cl1       D4A              2.350(23)  .      1_565  N
  Cl1       D5B              2.285(24)  .      1_656  N
  Cl1       D6B              1.937(22)  .      2_555  N
  Cl2       O7               2.262(19)  .     -1_656  N
  Cl2       D1A              2.448(24)  .      1_656  N
  Cl2       D1B              2.531(25)  .      1_646  N
  Cl2       D3B              2.272(23)  .     -1_555  N
  Cl2       D5B              2.648(27)  .      1_646  N
  Mg1       O1               2.046(17)  .      1_555  N
  Mg1       O2               2.006(17)  .      1_655  N
  Mg1       O3               2.066(18)  .      1_555  N
  Mg1       O4               2.255(16)  .      1_555  N
  Mg1       O5               2.169(17)  .      1_555  N
  Mg1       O6               2.017(17)  .      1_555  N
  Mg1       D1A              2.710(27)  .      1_656  N
  Mg1       D1B              2.552(28)  .      1_656  N
  Mg1       D2A              2.639(24)  .      1_656  N
  Mg1       D2B              2.588(28)  .      1_656  N
  Mg1       D3A              2.467(29)  .      1_656  N
  Mg1       D3B              2.758(27)  .      1_656  N
  Mg1       D4B              2.400(25)  .      1_555  N
  Mg1       D5A              2.258(22)  .      1_555  N
  Mg1       D5B              2.366(26)  .      1_756  N
  Mg1       D6A              2.327(27)  .      1_555  N
  Mg1       D6B              2.704(26)  .      1_555  N
  O1        Mg1              2.046(17)  .      1_555  N
  O1        D1A              1.064(18)  .      1_656  N
  O1        D1B              0.938(19)  .      1_656  N
  O2        Mg1              2.006(17)  .      1_455  N
  O2        D2A              0.925(21)  .      1_556  N
  O2        D2B              0.981(19)  .      1_556  N
  O3        Mg1              2.066(18)  .      1_555  N
  O3        D3A              0.777(22)  .      1_656  N
  O3        D3B              0.945(20)  .      1_656  N
  O4        Mg1              2.255(16)  .      1_555  N
  O4        D4A              1.022(21)  .      1_555  N
  O4        D4B              1.082(18)  .      1_555  N
  O4        D5A              1.615(22)  .      1_545  N
  O5        Mg1              2.169(17)  .      1_555  N
  O5        D5A              1.018(21)  .      1_555  N
  O5        D5B              1.055(20)  .      1_756  N
  O5        D7B              1.879(25)  .      1_555  N
  O6        Cl1              2.716(21)  .      2_545  N
  O6        Mg1              2.017(17)  .      1_555  N
  O6        D4B              2.005(25)  .      1_555  N
  O6        D6A              0.969(20)  .      1_555  N
  O6        D6B              0.934(19)  .      1_555  N
  O7        Cl2              2.262(19)  .     -1_656  N
  O7        D7A              0.943(19)  .      1_555  N
  O7        D7B              1.160(18)  .      1_555  N
  D1A       Cl2              2.448(24)  .      1_454  N
  D1A       Mg1              2.710(27)  .      1_454  N
  D1A       O1               1.064(18)  .      1_454  N
  D1A       D1B              1.522(28)  .      1_555  N
  D1B       Cl2              2.531(25)  .      1_464  N
  D1B       Mg1              2.552(28)  .      1_454  N
  D1B       O1               0.938(19)  .      1_454  N
  D1B       D1A              1.522(28)  .      1_555  N
  D2A       Cl1              1.969(21)  .      1_544  N
  D2A       Mg1              2.639(24)  .      1_454  N
  D2A       O2               0.925(21)  .      1_554  N
  D2A       D2B              1.536(25)  .      1_555  N
  D2B       Cl1              2.481(20)  .      1_554  N
  D2B       Cl1              2.320(23)  .      2_544  N
  D2B       Mg1              2.588(28)  .      1_454  N
  D2B       O2               0.981(19)  .      1_554  N
  D2B       D2A              1.536(25)  .      1_555  N
  D3A       Mg1              2.467(29)  .      1_454  N
  D3A       O3               0.777(22)  .      1_454  N
  D3A       D3B              1.150(27)  .      1_555  N
  D3B       Cl2              2.272(23)  .     -1_555  N
  D3B       Mg1              2.758(27)  .      1_454  N
  D3B       O3               0.945(20)  .      1_454  N
  D3B       D3A              1.150(27)  .      1_555  N
  D4A       Cl1              2.350(23)  .      1_545  N
  D4A       O4               1.022(21)  .      1_555  N
  D4A       D4B              1.156(28)  .      1_555  N
  D4B       Mg1              2.400(25)  .      1_555  N
  D4B       O4               1.082(18)  .      1_555  N
  D4B       O6               2.005(25)  .      1_555  N
  D4B       D4A              1.156(28)  .      1_555  N
  D5A       Mg1              2.258(22)  .      1_555  N
  D5A       O4               1.615(22)  .      1_565  N
  D5A       O5               1.018(21)  .      1_555  N
  D5A       D5B              1.328(28)  .      1_756  N
  D5B       Cl1              2.285(24)  .      1_454  N
  D5B       Cl2              2.648(27)  .      1_464  N
  D5B       Mg1              2.366(26)  .      1_354  N
  D5B       O5               1.055(20)  .      1_354  N
  D5B       D5A              1.328(28)  .      1_354  N
  D6A       Mg1              2.327(27)  .      1_555  N
  D6A       O6               0.969(20)  .      1_555  N
  D6A       D6B              1.524(29)  .      1_555  N
  D6B       Cl1              1.937(22)  .      2_545  N
  D6B       Mg1              2.704(26)  .      1_555  N
  D6B       O6               0.934(19)  .      1_555  N
  D6B       D6A              1.524(29)  .      1_555  N
  D7A       O7               0.943(19)  .      1_555  N
  D7A       D7B              1.188(27)  .      1_555  N
  D7B       O5               1.879(25)  .      1_555  N
  D7B       O7               1.160(18)  .      1_555  N
  D7B       D7A              1.188(27)  .      1_555  N

loop_
      _geom_angle_atom_site_label_1
      _geom_angle_atom_site_label_2
      _geom_angle_atom_site_label_3
      _geom_angle
      _geom_angle_site_symmetry_1
      _geom_angle_site_symmetry_2
      _geom_angle_site_symmetry_3
      _geom_angle_publ_flag
  D2A       Cl1       D6B               73.6(10)      1_566  .      2_555  N
  O7        Cl2       D3B                66.2(7)     -1_656  .     -1_555  N
  O1        Mg1       O2               168.5(12)      1_555  .      1_655  N
  O1        Mg1       O3                 77.0(9)      1_555  .      1_555  N
  O1        Mg1       O4                 93.7(8)      1_555  .      1_555  N
  O1        Mg1       O5                 82.4(9)      1_555  .      1_555  N
  O1        Mg1       O6                 94.1(9)      1_555  .      1_555  N
  O1        Mg1       D5A                82.5(9)      1_555  .      1_555  N
  O1        Mg1       D5B              108.3(10)      1_555  .      1_756  N
  O1        Mg1       D6A               101.2(9)      1_555  .      1_555  N
  O2        Mg1       O3                91.5(11)      1_655  .      1_555  N
  O2        Mg1       O4                 83.9(8)      1_655  .      1_555  N
  O2        Mg1       O5                98.6(10)      1_655  .      1_555  N
  O2        Mg1       O6                96.3(11)      1_655  .      1_555  N
  O2        Mg1       D5A              103.6(11)      1_655  .      1_555  N
  O2        Mg1       D5B               74.3(10)      1_655  .      1_756  N
  O2        Mg1       D6A               90.3(10)      1_655  .      1_555  N
  O3        Mg1       O4                 78.7(8)      1_555  .      1_555  N
  O3        Mg1       O5                93.9(10)      1_555  .      1_555  N
  O3        Mg1       O6               153.3(11)      1_555  .      1_555  N
  O3        Mg1       D5A              119.4(11)      1_555  .      1_555  N
  O3        Mg1       D5B              104.6(10)      1_555  .      1_756  N
  O3        Mg1       D6A              177.4(12)      1_555  .      1_555  N
  O4        Mg1       O5               172.3(11)      1_555  .      1_555  N
  O4        Mg1       O6                 76.8(8)      1_555  .      1_555  N
  O4        Mg1       D5A              159.7(11)      1_555  .      1_555  N
  O4        Mg1       D5B              158.0(11)      1_555  .      1_756  N
  O4        Mg1       D6A                99.8(8)      1_555  .      1_555  N
  O5        Mg1       O6               110.0(10)      1_555  .      1_555  N
  O5        Mg1       D5A                26.5(6)      1_555  .      1_555  N
  O5        Mg1       D5B                26.4(6)      1_555  .      1_756  N
  O5        Mg1       D6A                87.5(9)      1_555  .      1_555  N
  O6        Mg1       D5A                83.5(9)      1_555  .      1_555  N
  O6        Mg1       D5B               102.1(9)      1_555  .      1_756  N
  O6        Mg1       D6A                24.5(6)      1_555  .      1_555  N
  D5A       Mg1       D5B                33.3(7)      1_555  .      1_756  N
  D5A       Mg1       D6A                61.8(9)      1_555  .      1_555  N
  D5B       Mg1       D6A                77.6(9)      1_756  .      1_555  N
  Mg1       O1        D1A              117.7(16)      1_555  .      1_656  N
  Mg1       O1        D1B              112.1(21)      1_555  .      1_656  N
  D1A       O1        D1B               98.8(25)      1_656  .      1_656  N
  Mg1       O2        D2A              124.2(19)      1_455  .      1_556  N
  Mg1       O2        D2B              115.7(20)      1_455  .      1_556  N
  D2A       O2        D2B              107.3(25)      1_556  .      1_556  N
  Mg1       O3        D3A              112.2(26)      1_555  .      1_656  N
  Mg1       O3        D3B              128.8(22)      1_555  .      1_656  N
  D3A       O3        D3B               83.2(25)      1_656  .      1_656  N
  Mg1       O4        D4A              128.0(20)      1_555  .      1_555  N
  Mg1       O4        D4B               84.2(14)      1_555  .      1_555  N
  Mg1       O4        D5A              120.4(12)      1_555  .      1_545  N
  D4A       O4        D4B               66.6(19)      1_555  .      1_555  N
  D4A       O4        D5A               94.5(18)      1_555  .      1_545  N
  D4B       O4        D5A              155.4(19)      1_555  .      1_545  N
  Mg1       O5        D5A               81.7(15)      1_555  .      1_555  N
  Mg1       O5        D5B               87.3(16)      1_555  .      1_756  N
  D5A       O5        D5B               79.7(21)      1_555  .      1_756  N
  Mg1       O6        D6A               95.9(19)      1_555  .      1_555  N
  Mg1       O6        D6B              128.9(22)      1_555  .      1_555  N
  D6A       O6        D6B              106.4(27)      1_555  .      1_555  N
  Cl2       O7        D7A              137.0(22)     -1_656  .      1_555  N
  Cl2       O7        D7B              140.1(18)     -1_656  .      1_555  N
  D7A       O7        D7B               67.9(18)      1_555  .      1_555  N
  O1        D1A       D1B               37.5(13)      1_454  .      1_555  N
  O1        D1B       D1A               43.7(15)      1_454  .      1_555  N
  Cl1       D2A       O2               170.9(23)      1_544  .      1_554  N
  Cl1       D2A       D2B              133.7(15)      1_544  .      1_555  N
  O2        D2A       D2B               37.6(15)      1_554  .      1_555  N
  O2        D2B       D2A               35.1(13)      1_554  .      1_555  N
  O3        D3A       D3B               54.7(19)      1_454  .      1_555  N
  Cl2       D3B       O3               176.0(27)     -1_555  .      1_454  N
  Cl2       D3B       D3A              141.5(26)     -1_555  .      1_555  N
  O3        D3B       D3A               42.1(16)      1_454  .      1_555  N
  O4        D4A       D4B               59.2(14)      1_555  .      1_555  N
  O4        D4B       D4A               54.2(14)      1_555  .      1_555  N
  Mg1       D5A       O4               140.4(15)      1_555  .      1_565  N
  Mg1       D5A       O5                71.8(14)      1_555  .      1_555  N
  Mg1       D5A       D5B               77.8(13)      1_555  .      1_756  N
  O4        D5A       O5               142.7(22)      1_565  .      1_555  N
  O4        D5A       D5B              134.8(20)      1_565  .      1_756  N
  O5        D5A       D5B               51.4(15)      1_555  .      1_756  N
  Mg1       D5B       O5                66.3(14)      1_354  .      1_354  N
  Mg1       D5B       D5A               68.9(14)      1_354  .      1_354  N
  O5        D5B       D5A               48.9(14)      1_354  .      1_354  N
  Mg1       D6A       O6                59.6(16)      1_555  .      1_555  N
  Mg1       D6A       D6B               86.5(14)      1_555  .      1_555  N
  O6        D6A       D6B               36.0(14)      1_555  .      1_555  N
  Cl1       D6B       O6               139.6(24)      2_545  .      1_555  N
  Cl1       D6B       D6A              143.5(17)      2_545  .      1_555  N
  O6        D6B       D6A               37.6(16)      1_555  .      1_555  N
  O7        D7A       D7B               64.8(16)      1_555  .      1_555  N
  O7        D7B       D7A               47.3(12)      1_555  .      1_555  N

# Information for phase 2
data_MC7_50256P21N_phase_2

_pd_block_id
  2021-02-28T17:20|MC7_50256P21N_phase2|Keishiro_Yamashita||

# Histograms for phase 2
loop_   _pd_block_diffractogram_id
  2021-02-28T17:20|MC7_50256P21N_H_01|Keishiro_Yamashita|PLANET_(BL11),_Materials_and

#==============================================================================
# 7. CHEMICAL, STRUCTURAL AND CRYSTAL DATA

_pd_char_particle_morphology      ?

_chemical_name_systematic
; ?
;
_chemical_name_common             'ice VII'
_chemical_formula_moiety          'D2O'
_chemical_formula_structural      'D2O'
_chemical_formula_analytical      ?
_chemical_melting_point           ?
_chemical_compound_source         ?       # for minerals and
                                          # natural products
_symmetry_space_group_name_Hall   ?

_exptl_crystal_F_000               ?
_exptl_crystal_density_diffrn      1.818
_exptl_crystal_density_meas        ?
_exptl_crystal_density_method      ?

_diffrn_ambient_temperature       300

_cell_measurement_temperature     300

_cell_special_details
; ?
;

_geom_special_details             ?

# The following item identifies the program(s) used (if appropriate).
_computing_structure_solution     ?

#==============================================================================

# 8. Phase information from GSAS

_pd_phase_name                         iceVIId
_cell_length_a                         3.31812(4)
_cell_length_b                         3.31812
_cell_length_c                         3.31812
_cell_angle_alpha                      90.0
_cell_angle_beta                       90.0
_cell_angle_gamma                      90.0
_cell_volume                           36.5320(10)
_symmetry_cell_setting                 cubic
_symmetry_space_group_name_H-M         "P n -3 m"
loop_ _symmetry_equiv_pos_site_id _symmetry_equiv_pos_as_xyz
       1 +x,+y,+z 
       2 +z,+x,+y 
       3 +y,+z,+x 
       4 +x+1/2,+y+1/2,-z 
       5 -z,+x+1/2,+y+1/2 
       6 +y+1/2,-z,+x+1/2 
       7 -z+1/2,+x,-y+1/2 
       8 -y+1/2,-z+1/2,+x 
       9 +y,-z+1/2,-x+1/2 
      10 -x+1/2,+y,-z+1/2 
      11 -z+1/2,-x+1/2,+y 
      12 +x,-y+1/2,-z+1/2 
      13 +y,+x,+z 
      14 +z,+y,+x 
      15 +x,+z,+y 
      16 +y+1/2,+x+1/2,-z 
      17 -z,+y+1/2,+x+1/2 
      18 +x+1/2,-z,+y+1/2 
      19 -z+1/2,+y,-x+1/2 
      20 -x+1/2,-z+1/2,+y 
      21 +x,-z+1/2,-y+1/2 
      22 -y+1/2,+x,-z+1/2 
      23 -z+1/2,-y+1/2,+x 
      24 +y,-x+1/2,-z+1/2 
      -1 -x,-y,-z 
      -2 -z,-x,-y 
      -3 -y,-z,-x 
      -4 -x+1/2,-y+1/2,+z 
      -5 +z,-x+1/2,-y+1/2 
      -6 -y+1/2,+z,-x+1/2 
      -7 +z+1/2,-x,+y+1/2 
      -8 +y+1/2,+z+1/2,-x 
      -9 -y,+z+1/2,+x+1/2 
     -10 +x+1/2,-y,+z+1/2 
     -11 +z+1/2,+x+1/2,-y 
     -12 -x,+y+1/2,+z+1/2 
     -13 -y,-x,-z 
     -14 -z,-y,-x 
     -15 -x,-z,-y 
     -16 -y+1/2,-x+1/2,+z 
     -17 +z,-y+1/2,-x+1/2 
     -18 -x+1/2,+z,-y+1/2 
     -19 +z+1/2,-y,+x+1/2 
     -20 +x+1/2,+z+1/2,-y 
     -21 -x,+z+1/2,+y+1/2 
     -22 +y+1/2,-x,+z+1/2 
     -23 +z+1/2,+y+1/2,-x 
     -24 -y,+x+1/2,+z+1/2 

# ATOMIC COORDINATES AND DISPLACEMENT PARAMETERS


loop_
      _atom_site_type_symbol
      _atom_site_label
      _atom_site_fract_x
      _atom_site_fract_y
      _atom_site_fract_z
      _atom_site_occupancy
      _atom_site_thermal_displace_type
      _atom_site_U_iso_or_equiv
      _atom_site_symmetry_multiplicity
O 
O       0.75         0.75         0.75         1.0        Uiso   0.0181(7)     2
D 
D       0.91012(31)  0.91012(31)  0.91012(31)  0.5        Uiso   0.0306(8)     8

loop_ _atom_type_symbol
      _atom_type_number_in_cell
                   O   2.0        
                   D   4.0        
 
# If you change Z, be sure to change all 3 of the following
_chemical_formula_sum                  "D2.00 O"
_chemical_formula_weight               20.03
_cell_formula_units_Z                  2

# MOLECULAR GEOMETRY

loop_
      _geom_bond_atom_site_label_1
      _geom_bond_atom_site_label_2
      _geom_bond_distance
      _geom_bond_site_symmetry_1
      _geom_bond_site_symmetry_2
      _geom_bond_publ_flag
  O         D               0.9202(18)  .      1_555  N
  O         D               1.9533(18)  .      4_447  N
  O         D               1.9533(18)  .      5_744  N
  O         D               1.9533(18)  .      6_474  N
  O         D               0.9202(18)  .      7_656  N
  O         D               0.9202(18)  .      8_665  N
  O         D               0.9202(18)  .      9_566  N
  O         D               1.9533(18)  .     -1_777  N
  D         O               0.9202(18)  .      1_555  N
  D         O               1.9533(18)  .      4_557  N
  D         D               1.5028(29)  .      7_656  N
  D         D               1.5028(29)  .      8_665  N
  D         D               1.5028(29)  .      9_566  N
  D         D                 1.033(4)  .     -1_777  N

loop_
      _geom_angle_atom_site_label_1
      _geom_angle_atom_site_label_2
      _geom_angle_atom_site_label_3
      _geom_angle
      _geom_angle_site_symmetry_1
      _geom_angle_site_symmetry_2
      _geom_angle_site_symmetry_3
      _geom_angle_publ_flag
  D         O         D              109.4712(5)      1_555  .      7_656  N
  D         O         D             109.4712(10)      1_555  .      8_665  N
  D         O         D              109.4712(5)      1_555  .      9_566  N
  D         O         D              109.4712(5)      7_656  .      8_665  N
  D         O         D             109.4712(10)      7_656  .      9_566  N
  D         O         D              109.4712(5)      8_665  .      9_566  N
  O         D         D             35.26440(20)      1_555  .      7_656  N
  O         D         D               35.2644(5)      1_555  .      8_665  N
  O         D         D             35.26440(20)      1_555  .      9_566  N
  O         D         D                    180.0      1_555  .     -1_777  N
  D         D         D             60.00000(30)      7_656  .      8_665  N
  D         D         D               60.0000(6)      7_656  .      9_566  N
  D         D         D            144.73560(20)      7_656  .     -1_777  N
  D         D         D             60.00000(30)      8_665  .      9_566  N
  D         D         D              144.7356(5)      8_665  .     -1_777  N
  D         D         D            144.73560(20)      9_566  .     -1_777  N

# Powder diffraction data for histogram  1
data_MC7_50256P21N_p_01

_pd_block_id
  2021-02-28T17:20|MC7_50256P21N_H_01|Keishiro_Yamashita|PLANET_(BL11),_Materials_and
#==============================================================================
# 9. INSTRUMENT CHARACTERIZATION

_exptl_special_details
; ?
;

# if regions of the data are excluded, the reason(s) are supplied here:
_pd_proc_info_excluded_regions
; ?
;

# The following item is used to identify the equipment used to record
# the powder pattern when the diffractogram was measured at a laboratory
# other than the authors' home institution, e.g. when neutron or synchrotron
# radiation is used.

_pd_instr_location
;
PLANET (BL11), Materials and Life Science Experimental Facility, J-PARC
Tokai, Ibaraki, Japan
;
_pd_calibration_special_details           # description of the method used
                                          # to calibrate the instrument
; ?
;

_diffrn_ambient_temperature       300
_diffrn_source                    neutron
_diffrn_radiation_type            neutron
_diffrn_source_target             ?
_diffrn_source_type               ?
_diffrn_measurement_device_type   ?
_diffrn_detector                  ?
_diffrn_detector_type             ?       # make or model of detector

_pd_meas_scan_method              tof       # options are 'step', 'cont',
                                          # 'tof', 'fixed' or
                                          # 'disp' (= dispersive)
_pd_meas_special_details
;  ?
;

# The following two items identify the program(s) used (if appropriate).
_computing_data_collection        ?
_computing_data_reduction         ?

# Describe any processing performed on the data, prior to refinement.
# For example: a manual Lp correction or a precomputed absorption correction
_pd_proc_info_data_reduction      ?

# The following item is used for angular dispersive measurements only.

_diffrn_radiation_monochromator   ?

# The following items are used to define the size of the instrument.
# Not all distances are appropriate for all instrument types.

_pd_instr_dist_src/mono           ?
_pd_instr_dist_mono/spec          ?
_pd_instr_dist_src/spec           ?
_pd_instr_dist_spec/anal          ?
_pd_instr_dist_anal/detc          ?
_pd_instr_dist_spec/detc          ?

# 10. Specimen size and mounting information

# The next three fields give the specimen dimensions in mm.  The equatorial
# plane contains the incident and diffracted beam.

_pd_spec_size_axial               6       # perpendicular to
                                          # equatorial plane

_pd_spec_size_equat               6       # parallel to
                                          # scattering vector
                                          # in transmission

_pd_spec_size_thick               3       # parallel to
                                          # scattering vector
                                          # in reflection

_pd_spec_mounting                         # This field should be
                                          # used to give details of the
                                          # container.
; ?
;

_pd_spec_mount_mode               transmission       # options are 'reflection'
                                          # or 'transmission'

_pd_spec_shape                    irregular       # options are 'cylinder'
                                          # 'flat_sheet' or 'irregular'

# phase table
loop_     _pd_phase_id
          _pd_phase_block_id
          _pd_phase_mass_%
          _pd_proc_ls_pref_orient_corr
          _pd_proc_ls_profile_function
          _pd_proc_ls_peak_cutoff
  1  2021-02-28T17:20|MC7_50256P21N_phase1|Keishiro_Yamashita||
           73.88
;   March-Dollase
 AXIS  1 Ratio=   0.92475  h= 0.000  k= 1.000  l= 0.000
;

;
 TOF Profile function number 3 with  21 terms
 Profile coefficients for exponential pseudovoigt
  convolution Von Dreele, 1990 (unpublished)
 #1 (alp  ) = ******** #2 (bet-0) = 0.017871 #3 (bet-1) = 0.935401
 #4 (sig-0) =      0.0 #5 (sig-1) =    442.7 #6 (sig-2) =      2.7
 #7 (gam-0) =     0.00 #8 (gam-1) =    17.46 #9 (gam-2) =     0.13
 #10(gsf  ) =     0.00 #11(g1ec ) =     0.00 #12(g2ec ) =     0.00
 #13(rstr ) =    0.000 #14(rsta ) =    0.000 #15(rsca ) =    0.000
 #16(L11)   =    0.000 #17(L22)   =    0.000 #18(L33)   =    0.000
 #19(L12)   =    0.000 #20(L13)   =    0.000 #21(L23)   =    0.000
 Peak tails are ignored  where the intensity is below 0.0010 times the peak
   Aniso. broadening axis   0.0   0.0   1.0
;
           0.00100
  2  2021-02-28T17:20|MC7_50256P21N_phase2|Keishiro_Yamashita||
           26.1(4)
;   March-Dollase
 AXIS  1 Ratio=   1.00000  h= 0.000  k= 0.000  l= 1.000
;

;
 TOF Profile function number 3 with  21 terms
 Profile coefficients for exponential pseudovoigt
  convolution Von Dreele, 1990 (unpublished)
 #1 (alp  ) = ******** #2 (bet-0) = 0.017871 #3 (bet-1) = 0.935401
 #4 (sig-0) =      0.0 #5 (sig-1) =    463.8 #6 (sig-2) =     -3.1
 #7 (gam-0) =     0.00 #8 (gam-1) =    12.72 #9 (gam-2) =     0.13
 #10(gsf  ) =     0.00 #11(g1ec ) =     0.00 #12(g2ec ) =     0.00
 #13(rstr ) =    0.000 #14(rsta ) =    0.000 #15(rsca ) =    0.000
 #16(L11)   =    0.000 #17(L22)   =    0.000 #18(L33)   =    0.000
 #19(L12)   =    0.000 #20(L13)   =    0.000 #21(L23)   =    0.000
 Peak tails are ignored  where the intensity is below 0.0010 times the peak
   Aniso. broadening axis   0.0   0.0   1.0
;
           0.00100

loop_ _atom_type_symbol
      _atom_type_scat_length_neutron
      _atom_type_scat_source
  Cl   0.9577
  International_Tables_Vol_C
  Mg   0.5375
  International_Tables_Vol_C
  O   0.5803
  International_Tables_Vol_C
  D   0.6671
  International_Tables_Vol_C
_diffrn_radiation_probe                neutron
_pd_proc_ls_prof_R_factor              0.0264
_pd_proc_ls_prof_wR_factor             0.0311
_pd_proc_ls_prof_wR_expected           0.0100
_refine_ls_R_Fsqd_factor               0.17223

_pd_proc_ls_background_function
;   GSAS Background function number 1 with 12 terms.
 Shifted Chebyshev function of 1st kind
      1:   6.304160E-02 2:   5.120650E-03 3:   3.384750E-03 4:   1.644580E-03
      5:   1.626270E-03 6:  -1.051190E-03 7:   1.665900E-03 8:   1.709490E-03
      9:  -3.409020E-0410:   1.388680E-0311:   8.582180E-0412:   1.731500E-03
;

_exptl_absorpt_process_details
;   GSAS Absorption/surface roughness correction: function number 0
 Debye-Scherrer absorption correction
Term (= MU.r/wave) =     0.61826E-01
Correction is refined.
;
_exptl_absorpt_correction_T_min        0.44176
_exptl_absorpt_correction_T_max        0.91563
# Extinction correction
_gsas_exptl_extinct_corr_T_min         1.00000
_gsas_exptl_extinct_corr_T_max         1.00000
_pd_proc_info_datetime                 2021-02-28T17:20:32
_pd_calc_method                        "Rietveld Refinement"
_pd_meas_2theta_fixed                  90.00

#---- raw/calc data loop -----

loop_
      _pd_meas_time_of_flight
      _pd_proc_d_spacing
      _pd_meas_intensity_total
      _pd_proc_ls_weight
      _pd_proc_intensity_bkg_calc
      _pd_calc_intensity_total
  2850.00   .           0.0572(4)     .          .          .
  2870.00   .           0.0572(4)     .          .          .
  2890.00   .           0.0578(4)     .          .          .
  2910.00   .           0.0589(4)     .          .          .
  2930.00   .           0.0589(4)     .          .          .
  2950.00   .           0.0600(4)     .          .          .
  2970.00   .           0.0603(4)     .          .          .
  2990.00   .           0.0608(4)     .          .          .
  3010.00   .           0.0609(4)     .          .          .
  3030.00   .           0.0606(4)     .          .          .
  3050.00   .           0.0608(4)     .          .          .
  3070.00   .           0.0603(4)     .          .          .
  3090.00   .           0.06084(35)   .          .          .
  3110.00   .           0.06088(35)   .          .          .
  3130.00   .           0.06002(34)   .          .          .
  3150.00   .           0.06033(34)   .          .          .
  3170.00   .           0.06079(34)   .          .          .
  3190.00   .           0.06080(34)   .          .          .
  3210.00   .           0.05974(33)   .          .          .
  3230.00   .           0.05975(33)   .          .          .
  3250.00   .           0.05840(33)   .          .          .
  3270.00   .           0.05903(33)   .          .          .
  3290.00   .           0.05962(33)   .          .          .
  3310.00   .           0.05779(32)   .          .          .
  3330.00   .           0.05863(32)   .          .          .
  3350.00   .           0.05839(32)   .          .          .
  3370.00   .           0.05750(31)   .          .          .
  3390.00   .           0.05708(31)   .          .          .
  3410.00   .           0.05766(31)   .          .          .
  3430.00   .           0.05665(31)   .          .          .
  3450.00   .           0.05658(31)   .          .          .
  3470.00   .           0.05642(31)   .          .          .
  3490.00   .           0.05569(30)   .          .          .
  3510.0    .           0.05566(30)   .          .          .
  3530.0    .           0.05553(30)   .          .          .
  3550.0    .           0.05619(30)   .          .          .
  3570.0    .           0.05586(30)   .          .          .
  3590.0    .           0.05618(30)   .          .          .
  3610.0    .           0.05728(30)   .          .          .
  3630.0    .           0.05671(30)   .          .          .
  3650.0    .           0.05624(30)   .          .          .
  3670.0    .           0.05617(30)   .          .          .
  3690.0    .           0.05632(30)   .          .          .
  3710.0    .           0.05630(29)   .          .          .
  3730.0    .           0.05627(29)   .          .          .
  3750.0    .           0.05601(29)   .          .          .
  3770.0    .           0.05642(29)   .          .          .
  3790.0    .           0.05644(29)   .          .          .
  3810.0    .           0.05652(29)   .          .          .
  3830.0    .           0.05625(29)   .          .          .
  3850.0    .           0.05636(29)   .          .          .
  3870.0    .           0.05582(29)   .          .          .
  3890.0    .           0.05684(29)   .          .          .
  3910.0    .           0.05709(29)   .          .          .
  3930.0    .           0.05724(29)   .          .          .
  3950.0    .           0.05694(29)   .          .          .
  3970.0    .           0.05703(29)   .          .          .
  3990.0    .           0.05796(29)   .          .          .
  4010.0    .           0.05733(29)   .          .          .
  4030.0    .           0.05789(29)   .          .          .
  4050.0    .           0.05766(29)   .          .          .
  4070.0    .           0.05733(29)   .          .          .
  4090.0    .           0.05726(29)   .          .          .
  4110.0    .           0.05802(29)   .          .          .
  4130.0    .           0.05834(29)   .          .          .
  4150.0    .           0.05742(29)   .          .          .
  4170.0    .           0.05795(29)   .          .          .
  4190.0    .           0.05850(30)   .          .          .
  4210.0    .           0.05870(30)   .          .          .
  4230.0    .           0.05869(30)   .          .          .
  4250.0    .           0.05842(30)   .          .          .
  4270.0    .           0.05896(30)   .          .          .
  4290.0    .           0.05860(30)   .          .          .
  4310.0    .           0.05860(30)   .          .          .
  4330.0    .           0.05827(30)   .          .          .
  4350.0    .           0.05802(30)   .          .          .
  4370.0    .           0.05869(30)   .          .          .
  4390.0    .           0.05836(30)   .          .          .
  4410.0    .           0.05869(30)   .          .          .
  4430.0    .           0.05894(30)   .          .          .
  4450.0    .           0.05871(30)   .          .          .
  4470.0    .           0.05820(30)   .          .          .
  4490.0    .           0.05802(30)   .          .          .
  4510.0    .           0.05796(30)   .          .          .
  4530.0    .           0.05766(30)   .          .          .
  4550.0    .           0.05798(30)   .          .          .
  4570.0    .           0.05761(30)   .          .          .
  4590.0    .           0.05768(30)   .          .          .
  4610.0    .           0.05744(30)   .          .          .
  4630.0    .           0.05758(30)   .          .          .
  4650.0    .           0.05738(30)   .          .          .
  4670.0    .           0.05804(30)   .          .          .
  4690.0    .           0.05839(30)   .          .          .
  4710.0    .           0.05804(30)   .          .          .
  4730.0    .           0.05771(30)   .          .          .
  4750.0    .           0.05789(30)   .          .          .
  4770.0    .           0.05712(30)   .          .          .
  4790.0    .           0.05650(30)   .          .          .
  4810.0    .           0.05694(30)   .          .          .
  4830.0    .           0.05649(30)   .          .          .
  4850.0    .           0.05707(31)   .          .          .
  4870.0    .           0.05686(30)   .          .          .
  4890.0    .           0.05698(31)   .          .          .
  4910.0    .           0.05714(31)   .          .          .
  4930.0    .           0.05662(31)   .          .          .
  4950.0    .           0.05637(31)   .          .          .
  4970.0    .           0.05625(31)   .          .          .
  4990.0    .           0.05562(31)   .          .          .
  5010.0    .           0.05601(31)   .          .          .
  5030.0    .           0.05666(31)   .          .          .
  5050.0    .           0.05653(31)   .          .          .
  5070.0    .           0.05658(31)   .          .          .
  5090.0    .           0.05867(32)   .          .          .
  5110.0    .           0.05830(32)   .          .          .
  5130.0    .           0.05709(32)   .          .          .
  5150.0    .           0.05697(32)   .          .          .
  5170.0    .           0.05671(32)   .          .          .
  5190.0    .           0.05605(32)   .          .          .
  5210.0    .           0.05691(32)   .          .          .
  5230.0    .           0.05791(32)   .          .          .
  5250.0    .           0.05736(32)   .          .          .
  5270.0    .           0.05642(32)   .          .          .
  5290.0    .           0.05680(32)   .          .          .
  5310.0    .           0.05639(32)   .          .          .
  5330.0    .           0.05641(32)   .          .          .
  5350.0    .           0.05648(33)   .          .          .
  5370.0    .           0.05713(33)   .          .          .
  5390.0    .           0.05735(33)   .          .          .
  5410.0    .           0.05700(33)   .          .          .
  5430.0    .           0.05769(33)   .          .          .
  5450.0    .           0.05851(34)   .          .          .
  5470.0    .           0.05949(34)   .          .          .
  5490.0    .           0.05849(34)   .          .          .
  5510.0    .           0.05868(34)   .          .          .
  5530.0    .           0.05892(34)   .          .          .
  5550.0    .           0.05968(35)   .          .          .
  5570.0    .           0.05854(34)   .          .          .
  5590.0    .           0.05815(34)   .          .          .
  5610.0    .           0.05876(35)   .          .          .
  5630.0    .           0.05895(35)   .          .          .
  5650.0    .           0.05910(35)   .          .          .
  5670.0    .           0.0597(4)     .          .          .
  5690.0    .           0.0600(4)     .          .          .
  5710.0    .           0.0607(4)     .          .          .
  5730.0    .           0.0624(4)     .          .          .
  5750.0    .           0.0624(4)     .          .          .
  5770.0    .           0.0617(4)     .          .          .
  5790.0     0.61098    0.0607(4)      0.0        0.05767   .
  5810.0     0.61310    0.0607(4)      0.0        0.05790   .
  5830.0     0.61521    0.0617(4)      0.0        0.05812   .
  5850.0     0.61732    0.0607(4)      0.0        0.05834   .
  5870.0     0.61943    0.0608(4)      0.0        0.05855   .
  5890.0     0.62154    0.0618(4)      0.0        0.05875   .
  5910.0     0.62366    0.0624(4)      0.0        0.05895   .
  5930.0     0.62577    0.0623(4)      0.0        0.05914   .
  5950.0     0.62788    0.0624(4)      0.0        0.05933   .
  5970.0     0.62999    0.0631(4)      0.0        0.05951   .
  5990.0     0.63211    0.0640(4)     6702262.    0.05969    0.06359
  6010.0     0.63422    0.0640(4)     6658646.    0.05986    0.06464
  6030.0     0.63633    0.0651(4)     6502540.    0.06003    0.06580
  6050.0     0.63844    0.0668(4)     6273957.    0.06019    0.06598
  6070.0     0.64056    0.0651(4)     6422869.    0.06035    0.06452
  6090.0     0.64267    0.0649(4)     6410394.    0.06050    0.06450
  6110.0     0.64478    0.0660(4)     6242653.    0.06065    0.06543
  6130.0     0.64689    0.0696(4)     5847450.    0.06079    0.06976
  6150.0     0.64901    0.0800(4)     4944111.    0.06093    0.08257
  6170.0     0.65112    0.0796(4)     4939529.    0.06107    0.07823
  6190.0     0.65323    0.0682(4)     5871815.    0.06120    0.06749
  6210.0     0.65534    0.0650(4)     6165486.    0.06132    0.06614
  6230.0     0.65746    0.0650(4)     6129539.    0.06144    0.06633
  6250.0     0.65957    0.0648(4)     6118124.    0.06156    0.06587
  6270.0     0.66168    0.0653(4)     6025026.    0.06167    0.06590
  6290.0     0.66379    0.0661(4)     5908063.    0.06178    0.06722
  6310.0     0.66591    0.0672(4)     5760182.    0.06189    0.06724
  6330.0     0.66802    0.0666(4)     5783533.    0.06199    0.06627
  6350.0     0.67013    0.0665(4)     5758205.    0.06208    0.06609
  6370.0     0.67224    0.0662(4)     5756161.    0.06218    0.06658
  6390.0     0.67436    0.0671(4)     5634864.    0.06227    0.06800
  6410.0     0.67647    0.0693(4)     5408339.    0.06235    0.07001
  6430.0     0.67858    0.0682(4)     5467889.    0.06243    0.06877
  6450.0     0.68069    0.0674(4)     5512496.    0.06251    0.06748
  6470.0     0.68281    0.0679(4)     5434251.    0.06259    0.06717
  6490.0     0.68492    0.0679(4)     5401639.    0.06266    0.06701
  6510.0     0.68703    0.0672(4)     5434967.    0.06273    0.06655
  6530.0     0.68914    0.0673(4)     5402259.    0.06279    0.06629
  6550.0     0.69126    0.0668(4)     5410258.    0.06285    0.06691
  6570.0     0.69337    0.0664(4)     5421444.    0.06291    0.06777
  6590.0     0.69548    0.0662(4)     5409775.    0.06297    0.06741
  6610.0     0.69759    0.0669(4)     5321978.    0.06302    0.06696
  6630.0     0.69971    0.0670(4)     5285392.    0.06307    0.06674
  6650.0     0.70182    0.0674(4)     5221606.    0.06311    0.06686
  6670.0     0.70393    0.0675(4)     5181160.    0.06316    0.06747
  6690.0     0.70604    0.0688(4)     5038120.    0.06320    0.06778
  6710.0     0.70816    0.0686(4)     5030547.    0.06324    0.06796
  6730.0     0.71027    0.0703(5)     4875658.    0.06327    0.06845
  6750.0     0.71238    0.0703(5)     4852768.    0.06330    0.06815
  6770.0     0.71449    0.0691(5)     4933869.    0.06333    0.06696
  6790.0     0.71661    0.0691(5)     4916983.    0.06336    0.06696
  6810.0     0.71872    0.0705(5)     4783000.    0.06339    0.06903
  6830.0     0.72083    0.0748(5)     4449500.    0.06341    0.07320
  6850.0     0.72294    0.0805(5)     4067652.    0.06343    0.07723
  6870.0     0.72506    0.0747(5)     4426504.    0.06345    0.07297
  6890.0     0.72717    0.0686(5)     4862958.    0.06346    0.06950
  6910.0     0.72928    0.0669(4)     4981325.    0.06347    0.06904
  6930.0     0.73139    0.0674(5)     4916271.    0.06348    0.06883
  6950.0     0.73351    0.0680(5)     4845855.    0.06349    0.06875
  6970.0     0.73562    0.0690(5)     4743826.    0.06350    0.07004
  6990.0     0.73773    0.0728(5)     4446199.    0.06350    0.07427
  7010.0     0.73984    0.0815(5)     3874634.    0.06351    0.08258
  7030.0     0.74196    0.0841(5)     3716047.    0.06351    0.08249
  7050.0     0.74407    0.0769(5)     4115737.    0.06350    0.07411
  7070.0     0.74618    0.0721(5)     4421580.    0.06350    0.07054
  7090.0     0.74829    0.0701(5)     4553271.    0.06349    0.06914
  7110.0     0.75041    0.0693(5)     4595734.    0.06349    0.06891
  7130.0     0.75252    0.0693(5)     4575679.    0.06348    0.07018
  7150.0     0.75463    0.0683(5)     4637433.    0.06347    0.07046
  7170.0     0.75674    0.0682(5)     4628356.    0.06345    0.06941
  7190.0     0.75886    0.0669(5)     4712010.    0.06344    0.06906
  7210.0     0.76097    0.0677(5)     4630474.    0.06342    0.06961
  7230.0     0.76308    0.0693(5)     4496018.    0.06341    0.06989
  7250.0     0.76519    0.0697(5)     4451918.    0.06339    0.06953
  7270.0     0.76731    0.0691(5)     4482939.    0.06337    0.06926
  7290.0     0.76942    0.0688(5)     4487969.    0.06335    0.06933
  7310.0     0.77153    0.0693(5)     4430446.    0.06332    0.06907
  7330.0     0.77365    0.0704(5)     4335973.    0.06330    0.06915
  7350.0     0.77576    0.0716(5)     4238599.    0.06327    0.07143
  7370.0     0.77787    0.0769(5)     3900256.    0.06324    0.08027
  7390.0     0.77998    0.0964(6)     2949858.    0.06321    0.10016
  7410.0     0.78210    0.1019(6)     2738622.    0.06318    0.10033
  7430.0     0.78421    0.0826(5)     3555308.    0.06315    0.07906
  7450.0     0.78632    0.0705(5)     4260281.    0.06312    0.06976
  7470.0     0.78843    0.0675(5)     4464443.    0.06309    0.06886
  7490.0     0.79055    0.0672(5)     4487344.    0.06305    0.06963
  7510.0     0.79266    0.0674(5)     4451942.    0.06302    0.07088
  7530.0     0.79477    0.0676(5)     4421959.    0.06298    0.07178
  7550.0     0.79688    0.0684(5)     4353675.    0.06294    0.07039
  7570.0     0.79900    0.0692(5)     4286661.    0.06290    0.06802
  7590.0     0.80111    0.0689(5)     4293092.    0.06286    0.06708
  7610.0     0.80322    0.0676(5)     4381527.    0.06282    0.06748
  7630.0     0.80533    0.0675(5)     4372969.    0.06278    0.06813
  7650.0     0.80745    0.0674(5)     4364974.    0.06274    0.06819
  7670.0     0.80956    0.0661(5)     4451535.    0.06269    0.06816
  7690.0     0.81167    0.0665(5)     4413333.    0.06265    0.06819
  7710.0     0.81379    0.0684(5)     4267087.    0.06260    0.06845
  7730.0     0.81590    0.0675(5)     4317204.    0.06256    0.06872
  7750.0     0.81801    0.0678(5)     4284255.    0.06251    0.06819
  7770.0     0.82012    0.0653(5)     4468435.    0.06246    0.06813
  7790.0     0.82224    0.0680(5)     4260308.    0.06242    0.06912
  7810.0     0.82435    0.0689(5)     4192817.    0.06237    0.06965
  7830.0     0.82646    0.0709(5)     4047992.    0.06232    0.06929
  7850.0     0.82857    0.0717(5)     3987222.    0.06227    0.06855
  7870.0     0.83069    0.0712(5)     4018467.    0.06222    0.06776
  7890.0     0.83280    0.0693(5)     4136497.    0.06217    0.06688
  7910.0     0.83491    0.0665(5)     4325554.    0.06211    0.06699
  7930.0     0.83702    0.0672(5)     4267717.    0.06206    0.06765
  7950.0     0.83914    0.0681(5)     4197570.    0.06201    0.06817
  7970.0     0.84125    0.0701(5)     4058059.    0.06196    0.06826
  7990.0     0.84336    0.0690(5)     4127674.    0.06190    0.06793
  8010.0     0.84548    0.0677(5)     4209523.    0.06185    0.06721
  8030.0     0.84759    0.0660(5)     4323022.    0.06179    0.06715
  8050.0     0.84970    0.0656(5)     4332384.    0.06174    0.06747
  8070.0     0.85181    0.0678(5)     4153014.    0.06168    0.06738
  8090.0     0.85393    0.0683(5)     4102492.    0.06163    0.06710
  8110.0     0.85604    0.0697(5)     4005807.    0.06157    0.06710
  8130.0     0.85815    0.0706(5)     3942217.    0.06151    0.06721
  8150.0     0.86027    0.0697(5)     4000549.    0.06146    0.06721
  8170.0     0.86238    0.0683(5)     4084850.    0.06140    0.06796
  8190.0     0.86449    0.0690(5)     4035903.    0.06134    0.06956
  8210.0     0.86660    0.0690(5)     4033792.    0.06129    0.07033
  8230.0     0.86872    0.0691(5)     4014613.    0.06123    0.06981
  8250.0     0.87083    0.0700(5)     3946407.    0.06117    0.06980
  8270.0     0.87294    0.0714(5)     3855379.    0.06111    0.07060
  8290.0     0.87505    0.0722(5)     3803078.    0.06106    0.07174
  8310.0     0.87717    0.0732(5)     3731561.    0.06100    0.07244
  8330.0     0.87928    0.0756(5)     3589364.    0.06094    0.07240
  8350.0     0.88139    0.0813(6)     3288470.    0.06088    0.08031
  8370.0     0.88351    0.1080(7)     2301964.    0.06082    0.11012
  8390.0     0.88562    0.1398(8)     1626198.    0.06076    0.14037
  8410.0     0.88773    0.1273(7)     1844735.    0.06070    0.11980
  8430.0     0.88984    0.0883(6)     2957273.    0.06065    0.08472
  8450.0     0.89196    0.0710(5)     3825590.    0.06059    0.07070
  8470.0     0.89407    0.0695(5)     3915645.    0.06053    0.07040
  8490.0     0.89618    0.0753(5)     3560919.    0.06047    0.07299
  8510.0     0.89829    0.0765(5)     3489487.    0.06041    0.07288
  8530.0     0.90041    0.0724(5)     3717874.    0.06035    0.07004
  8550.0     0.90252    0.0715(5)     3767317.    0.06029    0.06872
  8570.0     0.90463    0.0722(5)     3721411.    0.06023    0.06998
  8590.0     0.90675    0.0720(5)     3735161.    0.06017    0.07120
  8610.0     0.90886    0.0727(5)     3690109.    0.06012    0.07009
  8630.0     0.91097    0.0704(5)     3831876.    0.06006    0.06735
  8650.0     0.91308    0.0678(5)     3997649.    0.06000    0.06574
  8670.0     0.91520    0.0675(5)     4018369.    0.05994    0.06623
  8690.0     0.91731    0.0693(5)     3906526.    0.05988    0.06776
  8710.0     0.91942    0.0699(5)     3871920.    0.05982    0.06875
  8730.0     0.92154    0.0716(5)     3771196.    0.05977    0.06947
  8750.0     0.92365    0.0733(5)     3670305.    0.05971    0.07062
  8770.0     0.92576    0.0768(5)     3474944.    0.05965    0.07138
  8790.0     0.92787    0.0766(5)     3476681.    0.05959    0.07077
  8810.0     0.92999    0.0746(5)     3587801.    0.05953    0.07077
  8830.0     0.93210    0.0724(5)     3711009.    0.05948    0.07012
  8850.0     0.93421    0.0689(5)     3929466.    0.05942    0.06837
  8870.0     0.93633    0.0659(5)     4128692.    0.05936    0.06739
  8890.0     0.93844    0.0660(5)     4113440.    0.05931    0.06653
  8910.0     0.94055    0.0661(5)     4101945.    0.05925    0.06532
  8930.0     0.94266    0.0659(5)     4115726.    0.05919    0.06518
  8950.0     0.94478    0.0657(5)     4130018.    0.05914    0.06695
  8970.0     0.94689    0.0653(5)     4156436.    0.05908    0.06760
  8990.0     0.94900    0.0636(5)     4278851.    0.05903    0.06586
  9010.0     0.95112    0.0640(5)     4246780.    0.05897    0.06505
  9030.0     0.95323    0.0663(5)     4071478.    0.05892    0.06677
  9050.0     0.95534    0.0688(5)     3896961.    0.05886    0.07007
  9070.0     0.95745    0.0717(5)     3715252.    0.05881    0.07131
  9090.0     0.95957    0.0689(5)     3888352.    0.05876    0.07018
  9110.0     0.96168    0.0661(5)     4071295.    0.05870    0.06984
  9130.0     0.96379    0.0659(5)     4090196.    0.05865    0.06938
  9150.0     0.96591    0.0658(5)     4092466.    0.05860    0.06794
  9170.0     0.96802    0.0667(5)     4025696.    0.05854    0.06650
  9190.0     0.97013    0.0659(5)     4083635.    0.05849    0.06486
  9210.0     0.97224    0.0625(5)     4336607.    0.05844    0.06359
  9230.0     0.97436    0.0626(5)     4329207.    0.05839    0.06355
  9250.0     0.97647    0.0633(5)     4281287.    0.05834    0.06415
  9270.0     0.97858    0.0656(5)     4112324.    0.05829    0.06414
  9290.0     0.98070    0.0648(5)     4171257.    0.05824    0.06324
  9310.0     0.98281    0.0635(5)     4265851.    0.05818    0.06232
  9330.0     0.98492    0.0628(5)     4309694.    0.05814    0.06249
  9350.0     0.98704    0.0631(5)     4284162.    0.05809    0.06366
  9370.0     0.98915    0.0615(5)     4408748.    0.05804    0.06421
  9390.0     0.99126    0.0614(5)     4412134.    0.05799    0.06395
  9410.0     0.99337    0.0613(5)     4409100.    0.05794    0.06412
  9430.0     0.99549    0.0637(5)     4225476.    0.05789    0.06488
  9450.0     0.99760    0.0665(5)     4021221.    0.05785    0.06539
  9470.0     0.99971    0.0669(5)     3995651.    0.05780    0.06572
  9490.0     1.00183    0.0677(5)     3947419.    0.05775    0.06549
  9510.0     1.00394    0.0660(5)     4063198.    0.05771    0.06601
  9530.0     1.00605    0.0664(5)     4034415.    0.05766    0.06768
  9550.0     1.00816    0.0666(5)     4012512.    0.05761    0.06914
  9570.0     1.01028    0.0670(5)     3989117.    0.05757    0.06952
  9590.0     1.01239    0.0663(5)     4033407.    0.05753    0.06773
  9610.0     1.01450    0.0627(5)     4300415.    0.05748    0.06517
  9630.0     1.01662    0.0618(5)     4369941.    0.05744    0.06410
  9650.0     1.01873    0.0642(5)     4183889.    0.05740    0.06481
  9670.0     1.02084    0.0645(5)     4164226.    0.05735    0.06630
  9690.0     1.02296    0.0638(5)     4210246.    0.05731    0.06765
  9710.0     1.02507    0.0640(5)     4191244.    0.05727    0.06824
  9730.0     1.02718    0.0643(5)     4165503.    0.05723    0.06725
  9750.0     1.02929    0.0659(5)     4056768.    0.05719    0.06743
  9770.0     1.03141    0.0688(5)     3862709.    0.05715    0.06952
  9790.0     1.03352    0.0701(5)     3780374.    0.05711    0.07056
  9810.0     1.03563    0.0684(5)     3880436.    0.05707    0.06976
  9830.0     1.03775    0.0665(5)     4004048.    0.05703    0.06796
  9850.0     1.03986    0.0635(5)     4220838.    0.05699    0.06550
  9870.0     1.04197    0.0618(5)     4343443.    0.05695    0.06300
  9890.0     1.04409    0.0616(5)     4351449.    0.05691    0.06123
  9910.0     1.04620    0.0626(5)     4270056.    0.05688    0.06093
  9930.0     1.04831    0.0646(5)     4122729.    0.05684    0.06256
  9950.0     1.05042    0.0682(5)     3875412.    0.05680    0.06535
  9970.0     1.05254    0.0719(5)     3646215.    0.05677    0.06735
  9990.0     1.05465    0.0704(5)     3730336.    0.05673    0.06771
  10010.0    1.05676    0.0669(5)     3947655.    0.05670    0.06663
  10030.0    1.05888    0.0644(5)     4118858.    0.05666    0.06445
  10050.0    1.06099    0.0610(5)     4377944.    0.05663    0.06283
  10070.0    1.06310    0.0593(5)     4515115.    0.05660    0.06200
  10090.0    1.06522    0.0588(5)     4570073.    0.05656    0.06167
  10110.0    1.06733    0.0595(5)     4511083.    0.05653    0.06240
  10130.0    1.06944    0.0608(5)     4411898.    0.05650    0.06346
  10150.0    1.07155    0.0632(5)     4223134.    0.05647    0.06368
  10170.0    1.07367    0.0655(5)     4049611.    0.05644    0.06364
  10190.0    1.07578    0.0659(5)     4018455.    0.05641    0.06418
  10210.0    1.07789    0.0646(5)     4113742.    0.05638    0.06473
  10230.0    1.08001    0.0637(5)     4178686.    0.05635    0.06515
  10250.0    1.08212    0.0612(5)     4372603.    0.05632    0.06529
  10270.0    1.08423    0.0612(5)     4378296.    0.05629    0.06551
  10290.0    1.08635    0.0647(5)     4111552.    0.05626    0.06641
  10310.0    1.08846    0.0674(5)     3930752.    0.05623    0.06742
  10330.0    1.09057    0.0694(5)     3806618.    0.05621    0.06800
  10350.0    1.09269    0.0681(5)     3891037.    0.05618    0.06794
  10370.0    1.09480    0.0664(5)     4002620.    0.05615    0.06749
  10390.0    1.09691    0.0655(5)     4068317.    0.05613    0.06918
  10410.0    1.09902    0.0717(5)     3668569.    0.05610    0.07814
  10430.0    1.10114    0.0911(6)     2748010.    0.05608    0.10128
  10450.0    1.10325    0.1275(8)     1774008.    0.05605    0.13510
  10470.0    1.10536    0.1500(8)     1420700.    0.05603    0.14947
  10490.0    1.10748    0.1323(8)     1695242.    0.05601    0.12385
  10510.0    1.10959    0.0942(6)     2650842.    0.05598    0.09025
  10530.0    1.11170    0.0743(5)     3541358.    0.05596    0.07165
  10550.0    1.11382    0.0718(5)     3687792.    0.05594    0.06512
  10570.0    1.11593    0.0720(5)     3684855.    0.05592    0.06341
  10590.0    1.11804    0.0716(5)     3704519.    0.05590    0.06387
  10610.0    1.12016    0.0706(5)     3763233.    0.05588    0.06573
  10630.0    1.12227    0.0701(5)     3798609.    0.05586    0.06811
  10650.0    1.12438    0.0691(5)     3858340.    0.05584    0.06963
  10670.0    1.12649    0.0681(5)     3924400.    0.05582    0.06891
  10690.0    1.12861    0.0675(5)     3965109.    0.05580    0.06737
  10710.0    1.13072    0.0687(5)     3884851.    0.05578    0.06672
  10730.0    1.13283    0.0675(5)     3961961.    0.05576    0.06614
  10750.0    1.13495    0.0656(5)     4102126.    0.05575    0.06502
  10770.0    1.13706    0.0644(5)     4188463.    0.05573    0.06487
  10790.0    1.13917    0.0642(5)     4204102.    0.05571    0.06535
  10810.0    1.14129    0.0654(5)     4121321.    0.05570    0.06559
  10830.0    1.14340    0.0658(5)     4108638.    0.05568    0.06517
  10850.0    1.14551    0.0646(5)     4202841.    0.05567    0.06505
  10870.0    1.14763    0.0629(5)     4331441.    0.05565    0.06530
  10890.0    1.14974    0.0607(5)     4515925.    0.05564    0.06464
  10910.0    1.15185    0.0606(5)     4526939.    0.05562    0.06391
  10930.0    1.15397    0.0622(5)     4397765.    0.05561    0.06409
  10950.0    1.15608    0.0640(5)     4274019.    0.05560    0.06460
  10970.0    1.15819    0.0647(5)     4225188.    0.05559    0.06444
  10990.0    1.16031    0.0641(5)     4275035.    0.05557    0.06383
  11010.0    1.16242    0.0628(5)     4385510.    0.05556    0.06397
  11030.0    1.16453    0.0636(5)     4329016.    0.05555    0.06617
  11050.0    1.16664    0.0709(5)     3837403.    0.05554    0.07344
  11070.0    1.16876    0.0869(6)     3014018.    0.05553    0.08986
  11090.0    1.17087    0.1083(7)     2285454.    0.05552    0.11028
  11110.0    1.17298    0.1169(7)     2072975.    0.05551    0.11414
  11130.0    1.17510    0.1028(6)     2458840.    0.05550    0.09534
  11150.0    1.17721    0.0816(6)     3285919.    0.05549    0.07497
  11170.0    1.17932    0.0686(5)     4039423.    0.05548    0.06451
  11190.0    1.18144    0.0630(5)     4464768.    0.05548    0.06122
  11210.0    1.18355    0.0605(5)     4681523.    0.05547    0.06055
  11230.0    1.18566    0.0586(5)     4855099.    0.05546    0.06059
  11250.0    1.18778    0.0591(5)     4810607.    0.05546    0.06104
  11270.0    1.18989    0.0583(5)     4892347.    0.05545    0.06228
  11290.0    1.19200    0.0603(5)     4722213.    0.05544    0.06414
  11310.0    1.19412    0.0629(5)     4511207.    0.05544    0.06585
  11330.0    1.19623    0.0670(5)     4207179.    0.05543    0.06708
  11350.0    1.19834    0.0692(5)     4064598.    0.05543    0.06737
  11370.0    1.20046    0.0692(5)     4069964.    0.05542    0.06652
  11390.0    1.20257    0.0676(5)     4185294.    0.05542    0.06516
  11410.0    1.20468    0.0650(5)     4385106.    0.05542    0.06382
  11430.0    1.20680    0.0625(5)     4590906.    0.05541    0.06256
  11450.0    1.20891    0.0599(5)     4821956.    0.05541    0.06123
  11470.0    1.21102    0.0580(4)     4997208.    0.05541    0.06080
  11490.0    1.21314    0.0587(4)     4944698.    0.05541    0.06239
  11510.0    1.21525    0.0605(5)     4790071.    0.05540    0.06522
  11530.0    1.21736    0.0636(5)     4531567.    0.05540    0.06635
  11550.0    1.21948    0.0653(5)     4404642.    0.05540    0.06428
  11570.0    1.22159    0.0656(5)     4388486.    0.05540    0.06171
  11590.0    1.22370    0.0639(5)     4533691.    0.05540    0.06071
  11610.0    1.22582    0.0630(5)     4609695.    0.05540    0.06078
  11630.0    1.22793    0.0601(5)     4860766.    0.05540    0.06061
  11650.0    1.23004    0.0587(4)     4994017.    0.05540    0.05967
  11670.0    1.23216    0.0573(4)     5131056.    0.05540    0.05893
  11690.0    1.23427    0.0575(4)     5114406.    0.05540    0.05907
  11710.0    1.23638    0.0593(4)     4956131.    0.05541    0.06022
  11730.0    1.23849    0.0604(5)     4858445.    0.05541    0.06202
  11750.0    1.24061    0.0614(5)     4775826.    0.05541    0.06378
  11770.0    1.24272    0.0619(5)     4729272.    0.05541    0.06453
  11790.0    1.24483    0.0612(5)     4802076.    0.05541    0.06341
  11810.0    1.24695    0.0616(5)     4770541.    0.05542    0.06130
  11830.0    1.24906    0.0621(5)     4732250.    0.05542    0.06005
  11850.0    1.25117    0.0622(5)     4730600.    0.05543    0.06093
  11870.0    1.25329    0.0640(5)     4582464.    0.05543    0.06399
  11890.0    1.25540    0.0658(5)     4445776.    0.05543    0.06802
  11910.0    1.25751    0.0706(5)     4106521.    0.05544    0.07127
  11930.0    1.25963    0.0769(5)     3716426.    0.05544    0.07331
  11950.0    1.26174    0.0788(5)     3619060.    0.05545    0.07320
  11970.0    1.26385    0.0751(5)     3837733.    0.05546    0.07082
  11990.0    1.26597    0.0696(5)     4208989.    0.05546    0.06863
  12010.0    1.26808    0.0643(5)     4614957.    0.05547    0.06793
  12030.0    1.27019    0.0641(5)     4642759.    0.05547    0.06816
  12050.0    1.27231    0.0649(5)     4584007.    0.05548    0.06872
  12070.0    1.27442    0.0663(5)     4482108.    0.05549    0.06917
  12090.0    1.27653    0.0690(5)     4286982.    0.05550    0.06962
  12110.0    1.27865    0.0715(5)     4121267.    0.05550    0.07036
  12130.0    1.28076    0.0735(5)     4000102.    0.05551    0.07026
  12150.0    1.28287    0.0719(5)     4110729.    0.05552    0.06814
  12170.0    1.28499    0.0687(5)     4335705.    0.05553    0.06502
  12190.0    1.28710    0.0666(5)     4505378.    0.05554    0.06372
  12210.0    1.28921    0.0692(5)     4317466.    0.05554    0.06568
  12230.0    1.29133    0.0730(5)     4063583.    0.05555    0.06953
  12250.0    1.29344    0.0763(5)     3865171.    0.05556    0.07170
  12270.0    1.29555    0.0743(5)     3991740.    0.05557    0.07048
  12290.0    1.29767    0.0687(5)     4386246.    0.05558    0.06844
  12310.0    1.29978    0.0665(5)     4559399.    0.05559    0.06797
  12330.0    1.30190    0.0686(5)     4405838.    0.05560    0.06936
  12350.0    1.30401    0.0732(5)     4092003.    0.05561    0.07191
  12370.0    1.30612    0.0789(5)     3749531.    0.05562    0.07394
  12390.0    1.30824    0.0778(5)     3816225.    0.05564    0.07293
  12410.0    1.31035    0.0725(5)     4155250.    0.05565    0.06915
  12430.0    1.31246    0.0661(5)     4635501.    0.05566    0.06630
  12450.0    1.31458    0.0652(5)     4709002.    0.05567    0.06623
  12470.0    1.31669    0.0658(5)     4672875.    0.05568    0.06778
  12490.0    1.31880    0.0681(5)     4492556.    0.05569    0.06935
  12510.0    1.32092    0.0680(5)     4512956.    0.05571    0.07030
  12530.0    1.32303    0.0684(5)     4486635.    0.05572    0.07027
  12550.0    1.32514    0.0690(5)     4448421.    0.05573    0.06965
  12570.0    1.32726    0.0685(5)     4487995.    0.05574    0.06877
  12590.0    1.32937    0.0667(5)     4638432.    0.05576    0.06773
  12610.0    1.33148    0.0658(5)     4717640.    0.05577    0.06668
  12630.0    1.33360    0.0679(5)     4551360.    0.05578    0.06556
  12650.0    1.33571    0.0702(5)     4390267.    0.05580    0.06472
  12670.0    1.33782    0.0708(5)     4359226.    0.05581    0.06493
  12690.0    1.33994    0.0695(5)     4475027.    0.05583    0.06662
  12710.0    1.34205    0.0685(5)     4562995.    0.05584    0.06953
  12730.0    1.34416    0.0691(5)     4537385.    0.05586    0.07259
  12750.0    1.34628    0.0733(5)     4252592.    0.05587    0.07681
  12770.0    1.34839    0.0826(5)     3691832.    0.05588    0.08668
  12790.0    1.35050    0.0987(6)     2959380.    0.05590    0.10447
  12810.0    1.35262    0.1173(7)     2366812.    0.05591    0.12228
  12830.0    1.35473    0.1229(7)     2227255.    0.05593    0.12382
  12850.0    1.35684    0.1101(6)     2581947.    0.05595    0.10701
  12870.0    1.35896    0.0898(5)     3359627.    0.05596    0.08767
  12890.0    1.36107    0.0783(5)     3981813.    0.05598    0.07633
  12910.0    1.36318    0.0763(5)     4116005.    0.05599    0.07254
  12930.0    1.36530    0.0768(5)     4088219.    0.05601    0.07276
  12950.0    1.36741    0.0775(5)     4056780.    0.05602    0.07410
  12970.0    1.36952    0.0756(5)     4185842.    0.05604    0.07414
  12990.0    1.37164    0.0718(5)     4458071.    0.05606    0.07141
  13010.0    1.37375    0.0690(5)     4682175.    0.05607    0.06795
  13030.0    1.37587    0.0673(5)     4830466.    0.05609    0.06663
  13050.0    1.37798    0.0683(5)     4755653.    0.05611    0.06816
  13070.0    1.38009    0.0731(5)     4400980.    0.05612    0.07125
  13090.0    1.38221    0.0776(5)     4108898.    0.05614    0.07388
  13110.0    1.38432    0.0800(5)     3968870.    0.05616    0.07469
  13130.0    1.38643    0.0776(5)     4124414.    0.05618    0.07347
  13150.0    1.38855    0.0739(5)     4378912.    0.05619    0.07130
  13170.0    1.39066    0.0712(5)     4586628.    0.05621    0.06968
  13190.0    1.39277    0.0695(5)     4723212.    0.05623    0.06903
  13210.0    1.39489    0.0681(5)     4851966.    0.05625    0.06868
  13230.0    1.39700    0.0672(5)     4934272.    0.05626    0.06767
  13250.0    1.39911    0.0658(4)     5069836.    0.05628    0.06617
  13270.0    1.40123    0.0677(5)     4908068.    0.05630    0.06576
  13290.0    1.40334    0.0708(5)     4660558.    0.05632    0.06757
  13310.0    1.40545    0.0726(5)     4523120.    0.05634    0.07071
  13330.0    1.40757    0.0737(5)     4436431.    0.05636    0.07247
  13350.0    1.40968    0.0734(5)     4447795.    0.05637    0.07098
  13370.0    1.41180    0.0711(5)     4628635.    0.05639    0.06789
  13390.0    1.41391    0.0694(5)     4775072.    0.05641    0.06660
  13410.0    1.41602    0.0685(5)     4858420.    0.05643    0.06905
  13430.0    1.41814    0.0706(5)     4716944.    0.05645    0.07445
  13450.0    1.42025    0.0754(5)     4379455.    0.05647    0.07916
  13470.0    1.42236    0.0753(5)     4404631.    0.05649    0.07862
  13490.0    1.42448    0.0728(5)     4601182.    0.05651    0.07317
  13510.0    1.42659    0.0690(5)     4912086.    0.05653    0.06686
  13530.0    1.42870    0.0677(4)     5033641.    0.05654    0.06249
  13550.0    1.43082    0.0666(4)     5146142.    0.05656    0.06050
  13570.0    1.43293    0.0653(4)     5279135.    0.05658    0.06018
  13590.0    1.43504    0.0638(4)     5434264.    0.05660    0.06105
  13610.0    1.43716    0.0622(4)     5604235.    0.05662    0.06289
  13630.0    1.43927    0.0615(4)     5686406.    0.05664    0.06525
  13650.0    1.44139    0.0625(4)     5598383.    0.05666    0.06709
  13670.0    1.44350    0.0643(4)     5444449.    0.05668    0.06796
  13690.0    1.44561    0.0662(4)     5275717.    0.05670    0.06853
  13710.0    1.44773    0.0679(4)     5143875.    0.05672    0.06914
  13730.0    1.44984    0.0693(4)     5029550.    0.05674    0.06964
  13750.0    1.45195    0.0686(4)     5105380.    0.05676    0.06938
  13770.0    1.45407    0.0667(4)     5290964.    0.05678    0.06807
  13790.0    1.45618    0.0662(4)     5361249.    0.05680    0.06600
  13810.0    1.45829    0.0648(4)     5504627.    0.05682    0.06407
  13830.0    1.46041    0.0642(4)     5582166.    0.05684    0.06347
  13850.0    1.46252    0.0652(4)     5502164.    0.05686    0.06456
  13870.0    1.46463    0.0684(4)     5229420.    0.05688    0.06655
  13890.0    1.46675    0.0695(4)     5158262.    0.05690    0.06797
  13910.0    1.46886    0.0687(4)     5248563.    0.05692    0.06784
  13930.0    1.47098    0.0657(4)     5532748.    0.05694    0.06650
  13950.0    1.47309    0.0643(4)     5700889.    0.05696    0.06531
  13970.0    1.47520    0.0659(4)     5554490.    0.05698    0.06575
  13990.0    1.47732    0.0688(4)     5303948.    0.05700    0.06870
  14010.0    1.47943    0.0751(5)     4803474.    0.05702    0.07365
  14030.0    1.48154    0.0810(5)     4394426.    0.05704    0.07872
  14050.0    1.48366    0.0843(5)     4194636.    0.05706    0.08183
  14070.0    1.48577    0.0864(5)     4088531.    0.05708    0.08384
  14090.0    1.48788    0.0871(5)     4061464.    0.05711    0.08535
  14110.0    1.49000    0.0859(5)     4141187.    0.05713    0.08401
  14130.0    1.49211    0.0809(5)     4463383.    0.05715    0.07870
  14150.0    1.49423    0.0742(4)     4966007.    0.05717    0.07271
  14170.0    1.49634    0.0693(4)     5395268.    0.05719    0.06925
  14190.0    1.49845    0.0700(4)     5352378.    0.05721    0.06937
  14210.0    1.50057    0.0728(4)     5123925.    0.05723    0.07268
  14230.0    1.50268    0.0754(5)     4913834.    0.05725    0.07754
  14250.0    1.50479    0.0784(5)     4699539.    0.05727    0.08095
  14270.0    1.50691    0.0768(5)     4833548.    0.05729    0.07958
  14290.0    1.50902    0.0744(4)     5031730.    0.05731    0.07410
  14310.0    1.51114    0.0681(4)     5591763.    0.05733    0.06812
  14330.0    1.51325    0.0631(4)     6125850.    0.05735    0.06416
  14350.0    1.51536    0.0610(4)     6374868.    0.05737    0.06274
  14370.0    1.51748    0.0609(4)     6401061.    0.05739    0.06307
  14390.0    1.51959    0.0624(4)     6229732.    0.05741    0.06395
  14410.0    1.52170    0.0650(4)     5968785.    0.05743    0.06447
  14430.0    1.52382    0.0667(4)     5799022.    0.05745    0.06489
  14450.0    1.52593    0.0673(4)     5751848.    0.05748    0.06616
  14470.0    1.52804    0.0699(4)     5513300.    0.05750    0.06867
  14490.0    1.53016    0.0719(4)     5341591.    0.05752    0.07141
  14510.0    1.53227    0.0719(4)     5347689.    0.05754    0.07200
  14530.0    1.53439    0.0700(4)     5519816.    0.05756    0.06956
  14550.0    1.53650    0.0667(4)     5845948.    0.05758    0.06597
  14570.0    1.53861    0.0640(4)     6140319.    0.05760    0.06311
  14590.0    1.54073    0.0622(4)     6350459.    0.05762    0.06147
  14610.0    1.54284    0.0609(4)     6514098.    0.05764    0.06076
  14630.0    1.54495    0.0590(4)     6758914.    0.05766    0.06054
  14650.0    1.54707    0.0590(4)     6763425.    0.05768    0.06074
  14670.0    1.54918    0.0599(4)     6660115.    0.05770    0.06153
  14690.0    1.55130    0.0606(4)     6573058.    0.05772    0.06277
  14710.0    1.55341    0.0633(4)     6252927.    0.05774    0.06410
  14730.0    1.55552    0.0641(4)     6172688.    0.05776    0.06519
  14750.0    1.55764    0.0647(4)     6111905.    0.05778    0.06598
  14770.0    1.55975    0.0645(4)     6134716.    0.05780    0.06620
  14790.0    1.56186    0.0645(4)     6140223.    0.05782    0.06541
  14810.0    1.56398    0.0641(4)     6187560.    0.05784    0.06389
  14830.0    1.56609    0.0618(4)     6452592.    0.05786    0.06235
  14850.0    1.56821    0.0607(4)     6593331.    0.05788    0.06129
  14870.0    1.57032    0.0606(4)     6616959.    0.05790    0.06085
  14890.0    1.57243    0.0601(4)     6670914.    0.05792    0.06103
  14910.0    1.57455    0.0612(4)     6546343.    0.05794    0.06173
  14930.0    1.57666    0.0617(4)     6486623.    0.05796    0.06291
  14950.0    1.57877    0.0630(4)     6331644.    0.05798    0.06433
  14970.0    1.58089    0.0632(4)     6321793.    0.05800    0.06567
  14990.0    1.58300    0.0640(4)     6224200.    0.05802    0.06694
  15010.0    1.58512    0.0662(4)     5992022.    0.05804    0.06837
  15030.0    1.58723    0.0685(4)     5756586.    0.05806    0.07004
  15050.0    1.58934    0.0709(4)     5532563.    0.05808    0.07210
  15070.0    1.59146    0.0733(4)     5315639.    0.05810    0.07504
  15090.0    1.59357    0.0761(4)     5085382.    0.05812    0.07834
  15110.0    1.59569    0.0798(5)     4794997.    0.05814    0.08046
  15130.0    1.59780    0.0791(5)     4849940.    0.05816    0.07972
  15150.0    1.59991    0.0768(4)     5022047.    0.05818    0.07624
  15170.0    1.60203    0.0721(4)     5414265.    0.05820    0.07209
  15190.0    1.60414    0.0681(4)     5798370.    0.05822    0.06864
  15210.0    1.60625    0.0633(4)     6296296.    0.05824    0.06604
  15230.0    1.60837    0.0608(4)     6592426.    0.05826    0.06388
  15250.0    1.61048    0.0587(4)     6845936.    0.05828    0.06212
  15270.0    1.61260    0.0597(4)     6705233.    0.05830    0.06090
  15290.0    1.61471    0.0613(4)     6510840.    0.05832    0.06033
  15310.0    1.61682    0.0631(4)     6300190.    0.05833    0.06038
  15330.0    1.61894    0.0639(4)     6224752.    0.05835    0.06098
  15350.0    1.62105    0.0642(4)     6217981.    0.05837    0.06190
  15370.0    1.62316    0.0635(4)     6323615.    0.05839    0.06268
  15390.0    1.62528    0.0618(4)     6540449.    0.05841    0.06281
  15410.0    1.62739    0.0605(4)     6698754.    0.05843    0.06228
  15430.0    1.62951    0.0593(4)     6877560.    0.05845    0.06162
  15450.0    1.63162    0.0588(4)     6935845.    0.05847    0.06128
  15470.0    1.63373    0.0590(4)     6906201.    0.05849    0.06137
  15490.0    1.63585    0.0599(4)     6805264.    0.05850    0.06174
  15510.0    1.63796    0.0611(4)     6660298.    0.05852    0.06224
  15530.0    1.64008    0.0626(4)     6482945.    0.05854    0.06293
  15550.0    1.64219    0.0644(4)     6276377.    0.05856    0.06386
  15570.0    1.64430    0.0666(4)     6056930.    0.05858    0.06472
  15590.0    1.64642    0.0681(4)     5897431.    0.05860    0.06507
  15610.0    1.64853    0.0676(4)     5957530.    0.05862    0.06481
  15630.0    1.65065    0.0664(4)     6088583.    0.05863    0.06435
  15650.0    1.65276    0.0652(4)     6230133.    0.05865    0.06421
  15670.0    1.65487    0.0645(4)     6303429.    0.05867    0.06483
  15690.0    1.65699    0.0671(4)     6036145.    0.05869    0.06641
  15710.0    1.65910    0.0685(4)     5899647.    0.05871    0.06877
  15730.0    1.66121    0.0715(4)     5613360.    0.05872    0.07123
  15750.0    1.66333    0.0726(4)     5520112.    0.05874    0.07278
  15770.0    1.66544    0.0723(4)     5553268.    0.05876    0.07248
  15790.0    1.66756    0.0698(4)     5798568.    0.05878    0.07056
  15810.0    1.66967    0.0683(4)     5958140.    0.05880    0.06832
  15830.0    1.67178    0.0659(4)     6221407.    0.05881    0.06718
  15850.0    1.67390    0.0680(4)     6005352.    0.05883    0.06819
  15870.0    1.67601    0.0708(4)     5742029.    0.05885    0.07166
  15890.0    1.67813    0.0749(4)     5373653.    0.05887    0.07670
  15910.0    1.68024    0.0786(4)     5071040.    0.05888    0.08107
  15930.0    1.68235    0.0787(4)     5071544.    0.05890    0.08219
  15950.0    1.68447    0.0775(4)     5175173.    0.05892    0.07951
  15970.0    1.68658    0.0747(4)     5408678.    0.05894    0.07515
  15990.0    1.68870    0.0729(4)     5568931.    0.05895    0.07178
  16010.0    1.69081    0.0735(4)     5526171.    0.05897    0.07135
  16030.0    1.69292    0.0778(4)     5156212.    0.05899    0.07455
  16050.0    1.69504    0.0815(5)     4878143.    0.05900    0.08046
  16070.0    1.69715    0.0858(5)     4580118.    0.05902    0.08629
  16090.0    1.69927    0.0883(5)     4414858.    0.05904    0.08817
  16110.0    1.70138    0.0853(5)     4612272.    0.05906    0.08465
  16130.0    1.70349    0.0788(4)     5083756.    0.05907    0.07814
  16150.0    1.70561    0.0730(4)     5583182.    0.05909    0.07158
  16170.0    1.70772    0.0678(4)     6089598.    0.05911    0.06667
  16190.0    1.70984    0.0644(4)     6465886.    0.05912    0.06372
  16210.0    1.71195    0.0610(4)     6880760.    0.05914    0.06235
  16230.0    1.71406    0.0613(4)     6836885.    0.05916    0.06208
  16250.0    1.71618    0.0621(4)     6746180.    0.05917    0.06265
  16270.0    1.71829    0.0638(4)     6545378.    0.05919    0.06389
  16290.0    1.72041    0.0663(4)     6258523.    0.05920    0.06555
  16310.0    1.72252    0.0673(4)     6146860.    0.05922    0.06713
  16330.0    1.72463    0.0671(4)     6165091.    0.05924    0.06801
  16350.0    1.72675    0.0662(4)     6264374.    0.05925    0.06799
  16370.0    1.72886    0.0649(4)     6404460.    0.05927    0.06749
  16390.0    1.73098    0.0649(4)     6403159.    0.05929    0.06692
  16410.0    1.73309    0.0658(4)     6297333.    0.05930    0.06632
  16430.0    1.73520    0.0667(4)     6199110.    0.05932    0.06554
  16450.0    1.73732    0.0654(4)     6335890.    0.05933    0.06446
  16470.0    1.73943    0.0652(4)     6353310.    0.05935    0.06325
  16490.0    1.74155    0.0632(4)     6578947.    0.05936    0.06221
  16510.0    1.74366    0.0608(4)     6880596.    0.05938    0.06157
  16530.0    1.74577    0.0613(4)     6812243.    0.05940    0.06138
  16550.0    1.74789    0.0616(4)     6762396.    0.05941    0.06165
  16570.0    1.75000    0.0634(4)     6537383.    0.05943    0.06240
  16590.0    1.75212    0.0661(4)     6222220.    0.05944    0.06364
  16610.0    1.75423    0.0673(4)     6100044.    0.05946    0.06537
  16630.0    1.75634    0.0682(4)     5995165.    0.05947    0.06754
  16650.0    1.75846    0.0691(4)     5895720.    0.05949    0.07007
  16670.0    1.76057    0.0694(4)     5867115.    0.05950    0.07276
  16690.0    1.76269    0.0712(4)     5692504.    0.05952    0.07490
  16710.0    1.76480    0.0731(4)     5513391.    0.05953    0.07570
  16730.0    1.76691    0.0747(4)     5370560.    0.05955    0.07485
  16750.0    1.76903    0.0746(4)     5370805.    0.05956    0.07283
  16770.0    1.77114    0.0746(4)     5373381.    0.05958    0.07091
  16790.0    1.77326    0.0746(4)     5368955.    0.05959    0.07037
  16810.0    1.77537    0.0763(4)     5220316.    0.05961    0.07144
  16830.0    1.77748    0.0753(4)     5298435.    0.05962    0.07329
  16850.0    1.77960    0.0752(4)     5301623.    0.05964    0.07449
  16870.0    1.78171    0.0726(4)     5516312.    0.05965    0.07410
  16890.0    1.78383    0.0702(4)     5732494.    0.05967    0.07241
  16910.0    1.78594    0.0672(4)     6023401.    0.05968    0.07028
  16930.0    1.78805    0.0680(4)     5932978.    0.05970    0.06867
  16950.0    1.79017    0.0684(4)     5879628.    0.05971    0.06822
  16970.0    1.79228    0.0705(4)     5664688.    0.05972    0.06902
  16990.0    1.79440    0.0725(4)     5468648.    0.05974    0.07065
  17010.0    1.79651    0.0737(4)     5361101.    0.05975    0.07256
  17030.0    1.79862    0.0753(4)     5217595.    0.05977    0.07500
  17050.0    1.80074    0.0793(5)     4886239.    0.05978    0.07962
  17070.0    1.80285    0.0906(5)     4134826.    0.05979    0.08855
  17090.0    1.80497    0.1051(5)     3410029.    0.05981    0.10234
  17110.0    1.80708    0.1205(6)     2834860.    0.05982    0.11845
  17130.0    1.80920    0.1302(6)     2547467.    0.05984    0.13043
  17150.0    1.81131    0.1329(6)     2471652.    0.05985    0.13220
  17170.0    1.81342    0.1273(6)     2620229.    0.05986    0.12431
  17190.0    1.81554    0.1139(6)     3040761.    0.05988    0.11268
  17210.0    1.81765    0.1032(5)     3453756.    0.05989    0.10234
  17230.0    1.81977    0.0926(5)     3967605.    0.05991    0.09483
  17250.0    1.82188    0.0857(5)     4372936.    0.05992    0.08917
  17270.0    1.82399    0.0818(5)     4625851.    0.05993    0.08469
  17290.0    1.82611    0.0796(5)     4776011.    0.05995    0.08164
  17310.0    1.82822    0.0795(5)     4786099.    0.05996    0.07983
  17330.0    1.83034    0.0782(5)     4878210.    0.05997    0.07816
  17350.0    1.83245    0.0759(4)     5053711.    0.05999    0.07557
  17370.0    1.83457    0.0720(4)     5371878.    0.06000    0.07219
  17390.0    1.83668    0.0676(4)     5778828.    0.06001    0.06887
  17410.0    1.83879    0.0643(4)     6114422.    0.06003    0.06634
  17430.0    1.84091    0.0634(4)     6213866.    0.06004    0.06493
  17450.0    1.84302    0.0640(4)     6140229.    0.06005    0.06463
  17470.0    1.84514    0.0636(4)     6169379.    0.06006    0.06513
  17490.0    1.84725    0.0652(4)     5995681.    0.06008    0.06598
  17510.0    1.84936    0.0662(4)     5879843.    0.06009    0.06658
  17530.0    1.85148    0.0664(4)     5856294.    0.06010    0.06644
  17550.0    1.85359    0.0652(4)     5969477.    0.06012    0.06561
  17570.0    1.85571    0.0636(4)     6138482.    0.06013    0.06456
  17590.0    1.85782    0.0627(4)     6239839.    0.06014    0.06375
  17610.0    1.85994    0.0620(4)     6310955.    0.06016    0.06346
  17630.0    1.86205    0.0613(4)     6392450.    0.06017    0.06376
  17650.0    1.86416    0.0634(4)     6139049.    0.06018    0.06454
  17670.0    1.86628    0.0649(4)     5962918.    0.06019    0.06556
  17690.0    1.86839    0.0650(4)     5944293.    0.06021    0.06648
  17710.0    1.87051    0.0660(4)     5828075.    0.06022    0.06707
  17730.0    1.87262    0.0665(4)     5756606.    0.06023    0.06736
  17750.0    1.87473    0.0670(4)     5710883.    0.06024    0.06752
  17770.0    1.87685    0.0664(4)     5765134.    0.06026    0.06765
  17790.0    1.87896    0.0665(4)     5746651.    0.06027    0.06762
  17810.0    1.88108    0.0662(4)     5775975.    0.06028    0.06726
  17830.0    1.88319    0.0660(4)     5791483.    0.06029    0.06664
  17850.0    1.88531    0.0660(4)     5774758.    0.06030    0.06613
  17870.0    1.88742    0.0671(4)     5654887.    0.06032    0.06604
  17890.0    1.88953    0.0698(4)     5386458.    0.06033    0.06648
  17910.0    1.89165    0.0712(4)     5248671.    0.06034    0.06774
  17930.0    1.89376    0.0733(4)     5062726.    0.06035    0.06989
  17950.0    1.89588    0.0752(5)     4906364.    0.06037    0.07336
  17970.0    1.89799    0.0780(5)     4679678.    0.06038    0.07888
  17990.0    1.90011    0.0852(5)     4190017.    0.06039    0.08723
  18010.0    1.90222    0.0945(5)     3672036.    0.06040    0.09896
  18030.0    1.90433    0.1092(6)     3036211.    0.06041    0.11431
  18050.0    1.90645    0.1308(6)     2373106.    0.06043    0.13418
  18070.0    1.90856    0.1597(7)     1787785.    0.06044    0.16091
  18090.0    1.91068    0.1956(9)     1324559.    0.06045    0.19544
  18110.0    1.91279    0.2312(10)    1025268.    0.06046    0.23130
  18130.0    1.91491    0.2486(10)    914304.     0.06047    0.25315
  18150.0    1.91702    0.2450(10)    932468.     0.06048    0.24632
  18170.0    1.91913    0.2150(9)     1138681.    0.06050    0.21269
  18190.0    1.92125    0.1690(8)     1627698.    0.06051    0.16812
  18210.0    1.92336    0.1277(6)     2412633.    0.06052    0.12797
  18230.0    1.92548    0.0996(5)     3355179.    0.06053    0.09991
  18250.0    1.92759    0.0857(5)     4055215.    0.06054    0.08412
  18270.0    1.92971    0.0787(5)     4495487.    0.06055    0.07707
  18290.0    1.93182    0.0767(5)     4625991.    0.06057    0.07508
  18310.0    1.93393    0.0755(5)     4699902.    0.06058    0.07564
  18330.0    1.93605    0.0761(5)     4645733.    0.06059    0.07725
  18350.0    1.93816    0.0763(5)     4618353.    0.06060    0.07885
  18370.0    1.94028    0.0768(5)     4574599.    0.06061    0.07929
  18390.0    1.94239    0.0768(5)     4567077.    0.06062    0.07777
  18410.0    1.94451    0.0761(5)     4601695.    0.06063    0.07468
  18430.0    1.94662    0.0744(5)     4718121.    0.06065    0.07109
  18450.0    1.94873    0.0723(5)     4868198.    0.06066    0.06793
  18470.0    1.95085    0.0694(4)     5107148.    0.06067    0.06559
  18490.0    1.95296    0.0675(4)     5260305.    0.06068    0.06409
  18510.0    1.95508    0.0657(4)     5423396.    0.06069    0.06321
  18530.0    1.95719    0.0659(4)     5386075.    0.06070    0.06272
  18550.0    1.95931    0.0652(4)     5435739.    0.06071    0.06245
  18570.0    1.96142    0.0644(4)     5503169.    0.06073    0.06232
  18590.0    1.96353    0.0637(4)     5565109.    0.06074    0.06230
  18610.0    1.96565    0.0640(4)     5514995.    0.06075    0.06241
  18630.0    1.96776    0.0638(4)     5523891.    0.06076    0.06270
  18650.0    1.96988    0.0636(4)     5538795.    0.06077    0.06317
  18670.0    1.97199    0.0640(4)     5480155.    0.06078    0.06378
  18690.0    1.97411    0.0646(4)     5409317.    0.06079    0.06443
  18710.0    1.97622    0.0647(4)     5386785.    0.06080    0.06493
  18730.0    1.97834    0.0655(4)     5301449.    0.06081    0.06522
  18750.0    1.98045    0.0662(4)     5222766.    0.06082    0.06538
  18770.0    1.98256    0.0676(4)     5078753.    0.06084    0.06562
  18790.0    1.98468    0.0693(5)     4921946.    0.06085    0.06597
  18810.0    1.98679    0.0695(5)     4888350.    0.06086    0.06624
  18830.0    1.98891    0.0699(5)     4838459.    0.06087    0.06616
  18850.0    1.99102    0.0686(5)     4924202.    0.06088    0.06561
  18870.0    1.99314    0.0664(4)     5105429.    0.06089    0.06495
  18890.0    1.99525    0.0649(4)     5224524.    0.06090    0.06442
  18910.0    1.99736    0.0639(4)     5304078.    0.06091    0.06428
  18930.0    1.99948    0.0645(4)     5223296.    0.06092    0.06462
  18950.0    2.00159    0.0665(4)     5025185.    0.06093    0.06546
  18970.0    2.00371    0.0667(4)     4994099.    0.06095    0.06675
  18990.0    2.00582    0.0701(5)     4706582.    0.06096    0.06833
  19010.0    2.00794    0.0721(5)     4533215.    0.06097    0.06994
  19030.0    2.01005    0.0746(5)     4336301.    0.06098    0.07125
  19050.0    2.01217    0.0754(5)     4270383.    0.06099    0.07185
  19070.0    2.01428    0.0756(5)     4245076.    0.06100    0.07158
  19090.0    2.01639    0.0746(5)     4299178.    0.06101    0.07091
  19110.0    2.01851    0.0721(5)     4460818.    0.06102    0.07055
  19130.0    2.02062    0.0703(5)     4581864.    0.06103    0.07100
  19150.0    2.02274    0.0712(5)     4492914.    0.06104    0.07229
  19170.0    2.02485    0.0733(5)     4325697.    0.06105    0.07442
  19190.0    2.02697    0.0768(5)     4071850.    0.06106    0.07691
  19210.0    2.02908    0.0818(5)     3749742.    0.06107    0.07957
  19230.0    2.03120    0.0856(5)     3531516.    0.06109    0.08208
  19250.0    2.03331    0.0887(5)     3367937.    0.06110    0.08369
  19270.0    2.03542    0.0881(5)     3378649.    0.06111    0.08351
  19290.0    2.03754    0.0855(5)     3494858.    0.06112    0.08128
  19310.0    2.03965    0.0804(5)     3759309.    0.06113    0.07777
  19330.0    2.04177    0.0736(5)     4166737.    0.06114    0.07412
  19350.0    2.04388    0.0700(5)     4409024.    0.06115    0.07112
  19370.0    2.04600    0.0676(5)     4593192.    0.06116    0.06908
  19390.0    2.04811    0.0666(5)     4662154.    0.06117    0.06812
  19410.0    2.05023    0.0669(5)     4632265.    0.06118    0.06828
  19430.0    2.05234    0.0700(5)     4384091.    0.06119    0.06955
  19450.0    2.05445    0.0729(5)     4172468.    0.06120    0.07167
  19470.0    2.05657    0.0770(5)     3899055.    0.06121    0.07412
  19490.0    2.05868    0.0797(5)     3736070.    0.06122    0.07616
  19510.0    2.06080    0.0805(5)     3679992.    0.06123    0.07717
  19530.0    2.06291    0.0800(5)     3703757.    0.06125    0.07690
  19550.0    2.06503    0.0766(5)     3896592.    0.06126    0.07545
  19570.0    2.06714    0.0727(5)     4137009.    0.06127    0.07325
  19590.0    2.06926    0.0702(5)     4304156.    0.06128    0.07107
  19610.0    2.07137    0.0686(5)     4403288.    0.06129    0.06953
  19630.0    2.07348    0.0673(5)     4497504.    0.06130    0.06892
  19650.0    2.07560    0.0668(5)     4516318.    0.06131    0.06909
  19670.0    2.07771    0.0673(5)     4473671.    0.06132    0.06955
  19690.0    2.07983    0.0676(5)     4444791.    0.06133    0.06968
  19710.0    2.08194    0.0679(5)     4414906.    0.06134    0.06917
  19730.0    2.08406    0.0680(5)     4408730.    0.06135    0.06815
  19750.0    2.08617    0.0682(5)     4386948.    0.06136    0.06691
  19770.0    2.08829    0.0683(5)     4368259.    0.06137    0.06570
  19790.0    2.09040    0.0675(5)     4413827.    0.06138    0.06465
  19810.0    2.09252    0.0675(5)     4405903.    0.06139    0.06386
  19830.0    2.09463    0.0661(5)     4504050.    0.06140    0.06334
  19850.0    2.09674    0.0655(5)     4542508.    0.06141    0.06309
  19870.0    2.09886    0.0641(5)     4650396.    0.06143    0.06311
  19890.0    2.10097    0.0638(5)     4669820.    0.06144    0.06337
  19910.0    2.10309    0.0634(5)     4690625.    0.06145    0.06382
  19930.0    2.10520    0.0635(5)     4673648.    0.06146    0.06436
  19950.0    2.10732    0.0635(5)     4666391.    0.06147    0.06481
  19970.0    2.10943    0.0643(5)     4582627.    0.06148    0.06508
  19990.0    2.11155    0.0645(5)     4569722.    0.06149    0.06517
  20010.0    2.11366    0.0651(5)     4504008.    0.06150    0.06535
  20030.0    2.11578    0.0666(5)     4376267.    0.06151    0.06596
  20050.0    2.11789    0.0687(5)     4212100.    0.06152    0.06729
  20070.0    2.12000    0.0726(5)     3938236.    0.06153    0.06944
  20090.0    2.12212    0.0757(5)     3737508.    0.06154    0.07214
  20110.0    2.12423    0.0776(5)     3616858.    0.06155    0.07472
  20130.0    2.12635    0.0782(5)     3576749.    0.06156    0.07622
  20150.0    2.12846    0.0775(5)     3601670.    0.06157    0.07589
  20170.0    2.13058    0.0749(5)     3752910.    0.06158    0.07398
  20190.0    2.13269    0.0698(5)     4071718.    0.06159    0.07126
  20210.0    2.13481    0.0666(5)     4292666.    0.06161    0.06855
  20230.0    2.13692    0.0640(5)     4487708.    0.06162    0.06636
  20250.0    2.13904    0.0626(5)     4589781.    0.06163    0.06490
  20270.0    2.14115    0.0620(5)     4635846.    0.06164    0.06414
  20290.0    2.14327    0.0629(5)     4545692.    0.06165    0.06401
  20310.0    2.14538    0.0647(5)     4395118.    0.06166    0.06447
  20330.0    2.14749    0.0668(5)     4229630.    0.06167    0.06555
  20350.0    2.14961    0.0697(5)     4010311.    0.06168    0.06726
  20370.0    2.15172    0.0733(5)     3767354.    0.06169    0.06953
  20390.0    2.15384    0.0758(5)     3609708.    0.06170    0.07177
  20410.0    2.15595    0.0755(5)     3618503.    0.06171    0.07342
  20430.0    2.15807    0.0747(5)     3659990.    0.06172    0.07382
  20450.0    2.16018    0.0717(5)     3833391.    0.06173    0.07285
  20470.0    2.16230    0.0685(5)     4041237.    0.06174    0.07096
  20490.0    2.16441    0.0655(5)     4244640.    0.06175    0.06881
  20510.0    2.16653    0.0629(5)     4436166.    0.06176    0.06692
  20530.0    2.16864    0.0618(5)     4507666.    0.06178    0.06558
  20550.0    2.17076    0.0620(5)     4480212.    0.06179    0.06487
  20570.0    2.17287    0.0626(5)     4427492.    0.06180    0.06473
  20590.0    2.17498    0.0627(5)     4401172.    0.06181    0.06509
  20610.0    2.17710    0.0659(5)     4137288.    0.06182    0.06584
  20630.0    2.17921    0.0668(5)     4068293.    0.06183    0.06689
  20650.0    2.18133    0.0698(5)     3851763.    0.06184    0.06810
  20670.0    2.18344    0.0716(5)     3720930.    0.06185    0.06945
  20690.0    2.18556    0.0738(5)     3582004.    0.06186    0.07115
  20710.0    2.18767    0.0759(5)     3447833.    0.06187    0.07366
  20730.0    2.18979    0.0797(6)     3238170.    0.06188    0.07741
  20750.0    2.19190    0.0842(6)     3012685.    0.06189    0.08239
  20770.0    2.19402    0.0882(6)     2831407.    0.06190    0.08782
  20790.0    2.19613    0.0921(6)     2669982.    0.06191    0.09213
  20810.0    2.19825    0.0916(6)     2680928.    0.06192    0.09355
  20830.0    2.20036    0.0888(6)     2774780.    0.06193    0.09141
  20850.0    2.20248    0.0845(6)     2941672.    0.06195    0.08667
  20870.0    2.20459    0.0782(6)     3223217.    0.06196    0.08100
  20890.0    2.20670    0.0726(5)     3515984.    0.06197    0.07583
  20910.0    2.20882    0.0680(5)     3781624.    0.06198    0.07194
  20930.0    2.21093    0.0664(5)     3874900.    0.06199    0.06949
  20950.0    2.21305    0.0650(5)     3955211.    0.06200    0.06817
  20970.0    2.21516    0.0644(5)     3980947.    0.06201    0.06748
  20990.0    2.21728    0.0634(5)     4032019.    0.06202    0.06749
  21010.0    2.21939    0.0636(5)     3997792.    0.06203    0.06694
  21030.0    2.22151    0.0631(5)     4014718.    0.06204    0.06629
  21050.0    2.22362    0.0628(5)     4019143.    0.06205    0.06568
  21070.0    2.22574    0.0623(5)     4038367.    0.06206    0.06517
  21090.0    2.22785    0.0612(5)     4100663.    0.06207    0.06481
  21110.0    2.22997    0.0627(5)     3965646.    0.06208    0.06460
  21130.0    2.23208    0.0623(5)     3968696.    0.06209    0.06450
  21150.0    2.23420    0.0627(5)     3926702.    0.06211    0.06449
  21170.0    2.23631    0.0632(5)     3869863.    0.06212    0.06455
  21190.0    2.23843    0.0630(5)     3871432.    0.06213    0.06466
  21210.0    2.24054    0.0632(5)     3846779.    0.06214    0.06481
  21230.0    2.24265    0.0627(5)     3872415.    0.06215    0.06501
  21250.0    2.24477    0.0632(5)     3827439.    0.06216    0.06531
  21270.0    2.24688    0.0633(5)     3803938.    0.06217    0.06570
  21290.0    2.24900    0.0642(5)     3735182.    0.06218    0.06638
  21310.0    2.25111    0.0637(5)     3771731.    0.06219    0.06724
  21330.0    2.25323    0.0658(5)     3623278.    0.06220    0.06855
  21350.0    2.25534    0.0679(5)     3485924.    0.06221    0.07053
  21370.0    2.25746    0.0712(6)     3291603.    0.06222    0.07351
  21390.0    2.25957    0.0756(6)     3052540.    0.06223    0.07779
  21410.0    2.26169    0.0817(6)     2764427.    0.06224    0.08369
  21430.0    2.26380    0.0889(6)     2484020.    0.06226    0.09115
  21450.0    2.26592    0.0996(7)     2136813.    0.06227    0.09959
  21470.0    2.26803    0.1080(7)     1915627.    0.06228    0.10778
  21490.0    2.27015    0.1157(8)     1742111.    0.06229    0.11378
  21510.0    2.27226    0.1164(8)     1721575.    0.06230    0.11566
  21530.0    2.27438    0.1136(8)     1772692.    0.06231    0.11287
  21550.0    2.27649    0.1064(7)     1925734.    0.06232    0.10675
  21570.0    2.27861    0.0977(7)     2148360.    0.06233    0.09946
  21590.0    2.28072    0.0904(6)     2368350.    0.06234    0.09281
  21610.0    2.28284    0.0851(6)     2547320.    0.06235    0.08787
  21630.0    2.28495    0.0816(6)     2676066.    0.06236    0.08500
  21650.0    2.28707    0.0798(6)     2740708.    0.06237    0.08435
  21670.0    2.28918    0.0817(6)     2662482.    0.06238    0.08640
  21690.0    2.29129    0.0885(6)     2397705.    0.06239    0.09231
  21710.0    2.29341    0.0994(7)     2060017.    0.06240    0.10384
  21730.0    2.29552    0.1206(8)     1587757.    0.06241    0.12264
  21750.0    2.29764    0.1482(9)     1186260.    0.06243    0.14916
  21770.0    2.29975    0.1836(11)    864530.     0.06244    0.18139
  21790.0    2.30187    0.2176(12)    666714.     0.06245    0.21408
  21810.0    2.30398    0.2404(13)    570195.     0.06246    0.23875
  21830.0    2.30610    0.2485(14)    539169.     0.06247    0.24698
  21850.0    2.30821    0.2375(13)    578156.     0.06248    0.23612
  21870.0    2.31033    0.2102(12)    696271.     0.06249    0.21099
  21890.0    2.31244    0.1770(11)    897719.     0.06250    0.17971
  21910.0    2.31456    0.1440(9)     1207709.    0.06251    0.14955
  21930.0    2.31667    0.1210(8)     1534383.    0.06252    0.12530
  21950.0    2.31879    0.1063(7)     1820343.    0.06253    0.10791
  21970.0    2.32090    0.0976(7)     2029111.    0.06254    0.09722
  21990.0    2.32302    0.0943(7)     2113746.    0.06255    0.09190
  22010.0    2.32513    0.0940(7)     2118262.    0.06256    0.09083
  22030.0    2.32725    0.0974(7)     2020727.    0.06257    0.09396
  22050.0    2.32936    0.1071(7)     1779870.    0.06258    0.10320
  22070.0    2.33148    0.1270(8)     1409844.    0.06259    0.12317
  22090.0    2.33359    0.1680(10)    943682.     0.06260    0.16174
  22110.0    2.33571    0.2386(13)    553517.     0.06261    0.22848
  22130.0    2.33782    0.3451(18)    303584.     0.06263    0.33077
  22150.0    2.33994    0.4846(24)    169698.     0.06264    0.46721
  22170.0    2.34205    0.6358(31)    104827.     0.06265    0.62138
  22190.0    2.34417    0.766(4)      74558.      0.0627     0.7597
  22210.0    2.34628    0.835(4)      63506.      0.0627     0.8391
  22230.0    2.34840    0.829(4)      64180.      0.0627     0.8309
  22250.0    2.35051    0.744(4)      77969.      0.0627     0.7414
  22270.0    2.35263    0.6057(30)    112556.     0.06270    0.60407
  22290.0    2.35474    0.4522(23)    187304.     0.06271    0.45723
  22310.0    2.35686    0.3179(17)    338474.     0.06272    0.32904
  22330.0    2.35897    0.2208(13)    602894.     0.06273    0.23258
  22350.0    2.36109    0.1599(10)    974759.     0.06274    0.16818
  22370.0    2.36320    0.1252(9)     1375233.    0.06275    0.12914
  22390.0    2.36532    0.1065(8)     1706702.    0.06276    0.10708
  22410.0    2.36743    0.0961(7)     1945207.    0.06277    0.09507
  22430.0    2.36955    0.0880(7)     2174006.    0.06278    0.08849
  22450.0    2.37166    0.0830(7)     2331970.    0.06279    0.08470
  22470.0    2.37378    0.0812(6)     2393115.    0.06280    0.08231
  22490.0    2.37589    0.0787(6)     2479602.    0.06281    0.08070
  22510.0    2.37801    0.0781(6)     2499363.    0.06282    0.07967
  22530.0    2.38012    0.0760(6)     2576888.    0.06283    0.07929
  22550.0    2.38223    0.0788(6)     2457368.    0.06284    0.07978
  22570.0    2.38435    0.0821(7)     2331008.    0.06285    0.08184
  22590.0    2.38646    0.0875(7)     2150386.    0.06286    0.08639
  22610.0    2.38858    0.0976(7)     1862788.    0.06287    0.09478
  22630.0    2.39069    0.1136(8)     1520386.    0.06288    0.10855
  22650.0    2.39281    0.1365(9)     1178090.    0.06289    0.12870
  22670.0    2.39492    0.1619(10)    919206.     0.06290    0.15502
  22690.0    2.39704    0.1891(12)    729623.     0.06291    0.18510
  22710.0    2.39915    0.2135(13)    604699.     0.06292    0.21392
  22730.0    2.40127    0.2296(14)    538530.     0.06293    0.23457
  22750.0    2.40338    0.2359(14)    513664.     0.06294    0.24088
  22770.0    2.40550    0.2263(14)    547440.     0.06295    0.23121
  22790.0    2.40761    0.2077(13)    623367.     0.06296    0.20935
  22810.0    2.40973    0.1816(11)    760479.     0.06297    0.18156
  22830.0    2.41184    0.1549(10)    958765.     0.06298    0.15356
  22850.0    2.41396    0.1322(9)     1197415.    0.06299    0.12907
  22870.0    2.41607    0.1118(8)     1501371.    0.06300    0.10967
  22890.0    2.41819    0.0982(8)     1777450.    0.06301    0.09584
  22910.0    2.42030    0.0886(7)     2021804.    0.06302    0.08652
  22930.0    2.42242    0.0800(7)     2287988.    0.06303    0.08055
  22950.0    2.42453    0.0765(6)     2415619.    0.06304    0.07685
  22970.0    2.42665    0.0746(6)     2484776.    0.06305    0.07461
  22990.0    2.42876    0.0719(6)     2590181.    0.06305    0.07327
  23010.0    2.43088    0.0720(6)     2577671.    0.06306    0.07249
  23030.0    2.43299    0.0727(6)     2543223.    0.06307    0.07207
  23050.0    2.43511    0.0739(6)     2488815.    0.06308    0.07189
  23070.0    2.43722    0.0755(6)     2422089.    0.06309    0.07191
  23090.0    2.43934    0.0772(7)     2350919.    0.06310    0.07207
  23110.0    2.44145    0.0774(7)     2336174.    0.06311    0.07238
  23130.0    2.44357    0.0782(7)     2306382.    0.06312    0.07284
  23150.0    2.44568    0.0776(7)     2324910.    0.06313    0.07367
  23170.0    2.44780    0.0759(6)     2386487.    0.06314    0.07449
  23190.0    2.44991    0.0748(6)     2425436.    0.06315    0.07554
  23210.0    2.45203    0.0738(6)     2459569.    0.06316    0.07691
  23230.0    2.45415    0.0734(6)     2472865.    0.06317    0.07883
  23250.0    2.45626    0.0748(6)     2407350.    0.06317    0.08174
  23270.0    2.45838    0.0804(7)     2197997.    0.06318    0.08657
  23290.0    2.46049    0.0877(7)     1969626.    0.06319    0.09500
  23310.0    2.46261    0.1012(8)     1637025.    0.06320    0.10990
  23330.0    2.46472    0.1270(9)     1201581.    0.06321    0.13441
  23350.0    2.46684    0.1675(11)    807741.     0.06322    0.17258
  23370.0    2.46895    0.2263(14)    511693.     0.06323    0.22679
  23390.0    2.47107    0.3041(18)    318509.     0.06324    0.29612
  23410.0    2.47318    0.3889(22)    210697.     0.06325    0.37426
  23430.0    2.47530    0.4650(25)    154810.     0.06325    0.44789
  23450.0    2.47741    0.5152(28)    129218.     0.06326    0.50049
  23470.0    2.47953    0.5283(28)    123400.     0.06327    0.51639
  23490.0    2.48164    0.5039(27)    133685.     0.06328    0.49286
  23510.0    2.48376    0.4480(25)    163373.     0.06329    0.44035
  23530.0    2.48587    0.3749(21)    220615.     0.06330    0.37486
  23550.0    2.48799    0.3055(18)    309448.     0.06330    0.31064
  23570.0    2.49010    0.2492(15)    428479.     0.06331    0.25665
  23590.0    2.49222    0.2109(13)    553402.     0.06332    0.21595
  23610.0    2.49433    0.1845(12)    675489.     0.06333    0.18697
  23630.0    2.49645    0.1682(11)    770631.     0.06334    0.16582
  23650.0    2.49856    0.1512(11)    897949.     0.06335    0.14870
  23670.0    2.50068    0.1357(10)    1044962.    0.06335    0.13354
  23690.0    2.50279    0.1191(9)     1248995.    0.06336    0.11985
  23710.0    2.50491    0.1067(8)     1443118.    0.06337    0.10793
  23730.0    2.50702    0.0966(8)     1642503.    0.06338    0.09822
  23750.0    2.50914    0.0885(7)     1828519.    0.06339    0.09092
  23770.0    2.51125    0.0826(7)     1989234.    0.06339    0.08587
  23790.0    2.51337    0.0808(7)     2036679.    0.06340    0.08254
  23810.0    2.51548    0.0800(7)     2053522.    0.06341    0.08084
  23830.0    2.51760    0.0791(7)     2074193.    0.06342    0.08010
  23850.0    2.51971    0.0801(7)     2041560.    0.06342    0.07993
  23870.0    2.52183    0.0794(7)     2059615.    0.06343    0.08005
  23890.0    2.52394    0.0778(7)     2104004.    0.06344    0.08031
  23910.0    2.52606    0.0785(7)     2080136.    0.06345    0.08073
  23930.0    2.52817    0.0788(7)     2063434.    0.06345    0.08135
  23950.0    2.53029    0.0783(7)     2071421.    0.06346    0.08216
  23970.0    2.53240    0.0789(7)     2047386.    0.06347    0.08303
  23990.0    2.53452    0.0808(7)     1980225.    0.06348    0.08375
  24010.0    2.53663    0.0819(7)     1945590.    0.06348    0.08425
  24030.0    2.53875    0.0840(7)     1874049.    0.06349    0.08469
  24050.0    2.54086    0.0878(8)     1769183.    0.06350    0.08547
  24070.0    2.54298    0.0889(8)     1737004.    0.06350    0.08711
  24090.0    2.54510    0.0934(8)     1626349.    0.06351    0.08999
  24110.0    2.54721    0.0949(8)     1588670.    0.06352    0.09411
  24130.0    2.54933    0.1006(8)     1466875.    0.06352    0.09899
  24150.0    2.55144    0.1025(8)     1425744.    0.06353    0.10362
  24170.0    2.55356    0.1050(9)     1376198.    0.06354    0.10673
  24190.0    2.55567    0.1077(9)     1326956.    0.06354    0.10742
  24210.0    2.55779    0.1051(9)     1367724.    0.06355    0.10556
  24230.0    2.55990    0.1026(8)     1410939.    0.06356    0.10167
  24250.0    2.56202    0.0997(8)     1460146.    0.06356    0.09658
  24270.0    2.56413    0.0943(8)     1565044.    0.06357    0.09123
  24290.0    2.56625    0.0908(8)     1637121.    0.06358    0.08642
  24310.0    2.56836    0.0864(8)     1739908.    0.06358    0.08271
  24330.0    2.57048    0.0835(7)     1814230.    0.06359    0.08038
  24350.0    2.57259    0.0823(7)     1845013.    0.06359    0.07958
  24370.0    2.57471    0.0810(7)     1879409.    0.06360    0.08028
  24390.0    2.57682    0.0817(7)     1857618.    0.06361    0.08236
  24410.0    2.57894    0.0832(7)     1809443.    0.06361    0.08555
  24430.0    2.58105    0.0846(8)     1769706.    0.06362    0.08937
  24450.0    2.58317    0.0873(8)     1695207.    0.06362    0.09313
  24470.0    2.58528    0.0910(8)     1602179.    0.06363    0.09606
  24490.0    2.58740    0.0956(8)     1498828.    0.06363    0.09758
  24510.0    2.58952    0.1009(8)     1394241.    0.06364    0.09777
  24530.0    2.59163    0.1067(9)     1293358.    0.06364    0.09731
  24550.0    2.59375    0.1130(9)     1192255.    0.06365    0.09728
  24570.0    2.59586    0.1191(10)    1107557.    0.06366    0.09893
  24590.0    2.59798    0.1235(10)    1052428.    0.06366    0.10308
  24610.0    2.60009    0.1290(10)    987729.     0.06367    0.11246
  24630.0    2.60221    0.1391(11)    886687.     0.06367    0.12815
  24650.0    2.60432    0.1534(11)    770820.     0.06368    0.15174
  24670.0    2.60644    0.1773(13)    621879.     0.06368    0.18423
  24690.0    2.60855    0.2155(15)    461417.     0.06368    0.22542
  24710.0    2.61067    0.2621(17)    338400.     0.06369    0.27321
  24730.0    2.61278    0.3151(20)    250032.     0.06369    0.32306
  24750.0    2.61490    0.3612(22)    198780.     0.06370    0.36766
  24770.0    2.61701    0.3964(24)    169641.     0.06370    0.39922
  24790.0    2.61913    0.4118(25)    158014.     0.06371    0.41376
  24810.0    2.62124    0.4114(25)    157696.     0.06371    0.41479
  24830.0    2.62336    0.4085(25)    159484.     0.06372    0.41113
  24850.0    2.62547    0.4050(25)    161415.     0.06372    0.41188
  24870.0    2.62759    0.4135(25)    155608.     0.06372    0.42212
  24890.0    2.62971    0.4306(26)    145283.     0.06373    0.44062
  24910.0    2.63182    0.4530(27)    132793.     0.06373    0.45956
  24930.0    2.63394    0.4648(28)    126954.     0.06374    0.46765
  24950.0    2.63605    0.4567(28)    130958.     0.06374    0.45613
  24970.0    2.63817    0.4303(26)    144432.     0.06374    0.42347
  24990.0    2.64028    0.3805(24)    177781.     0.06375    0.37471
  25010.0    2.64240    0.3215(21)    235566.     0.06375    0.31814
  25030.0    2.64451    0.2634(18)    325586.     0.06375    0.26200
  25050.0    2.64663    0.2125(15)    456349.     0.06376    0.21244
  25070.0    2.64874    0.1747(13)    611902.     0.06376    0.17274
  25090.0    2.65086    0.1454(11)    798014.     0.06376    0.14355
  25110.0    2.65297    0.1284(10)    949570.     0.06377    0.12368
  25130.0    2.65509    0.1143(9)     1110409.    0.06377    0.11106
  25150.0    2.65720    0.1046(9)     1247975.    0.06377    0.10330
  25170.0    2.65932    0.0991(9)     1337960.    0.06378    0.09832
  25190.0    2.66144    0.0948(8)     1412442.    0.06378    0.09449
  25210.0    2.66355    0.0917(8)     1469517.    0.06378    0.09094
  25230.0    2.66567    0.0881(8)     1543823.    0.06378    0.08737
  25250.0    2.66778    0.0853(8)     1605730.    0.06379    0.08386
  25270.0    2.66990    0.0828(8)     1665562.    0.06379    0.08060
  25290.0    2.67201    0.0805(8)     1719081.    0.06379    0.07776
  25310.0    2.67413    0.0778(7)     1790673.    0.06379    0.07541
  25330.0    2.67624    0.0752(7)     1861591.    0.06379    0.07358
  25350.0    2.67836    0.0741(7)     1894607.    0.06380    0.07220
  25370.0    2.68047    0.0704(7)     2010990.    0.06380    0.07114
  25390.0    2.68259    0.0715(7)     1976341.    0.06380    0.07041
  25410.0    2.68470    0.0696(7)     2035404.    0.06380    0.06991
  25430.0    2.68682    0.0710(7)     1983482.    0.06380    0.06959
  25450.0    2.68894    0.0686(7)     2065560.    0.06380    0.06947
  25470.0    2.69105    0.0692(7)     2040673.    0.06381    0.06953
  25490.0    2.69317    0.0685(7)     2063766.    0.06381    0.06978
  25510.0    2.69528    0.0688(7)     2051011.    0.06381    0.07021
  25530.0    2.69740    0.0691(7)     2034251.    0.06381    0.07078
  25550.0    2.69951    0.0695(7)     2017731.    0.06381    0.07142
  25570.0    2.70163    0.0702(7)     1989970.    0.06381    0.07203
  25590.0    2.70374    0.0719(7)     1932800.    0.06381    0.07251
  25610.0    2.70586    0.0711(7)     1956126.    0.06381    0.07285
  25630.0    2.70797    0.0706(7)     1974162.    0.06381    0.07309
  25650.0    2.71009    0.0710(7)     1961135.    0.06381    0.07338
  25670.0    2.71220    0.0730(7)     1892241.    0.06381    0.07393
  25690.0    2.71432    0.0723(7)     1911635.    0.06381    0.07490
  25710.0    2.71644    0.0752(7)     1817132.    0.06382    0.07647
  25730.0    2.71855    0.0781(8)     1732694.    0.06382    0.07858
  25750.0    2.72067    0.0807(8)     1660642.    0.06382    0.08102
  25770.0    2.72278    0.0818(8)     1634828.    0.06382    0.08341
  25790.0    2.72490    0.0858(8)     1539952.    0.06382    0.08529
  25810.0    2.72701    0.0891(8)     1469086.    0.06381    0.08633
  25830.0    2.72913    0.0892(8)     1464000.    0.06381    0.08636
  25850.0    2.73124    0.0888(8)     1470924.    0.06381    0.08537
  25870.0    2.73336    0.0868(8)     1512288.    0.06381    0.08348
  25890.0    2.73547    0.0828(8)     1605122.    0.06381    0.08093
  25910.0    2.73759    0.0774(8)     1746435.    0.06381    0.07813
  25930.0    2.73971    0.0746(7)     1822144.    0.06381    0.07538
  25950.0    2.74182    0.0708(7)     1941220.    0.06381    0.07293
  25970.0    2.74394    0.0708(7)     1935981.    0.06381    0.07091
  25990.0    2.74605    0.0684(7)     2019564.    0.06381    0.06898
  26010.0    2.74817    0.0672(7)     2064519.    0.06381    0.06786
  26030.0    2.75028    0.0659(7)     2105592.    0.06381    0.06709
  26050.0    2.75240    0.0669(7)     2067920.    0.06380    0.06660
  26070.0    2.75451    0.0671(7)     2060331.    0.06380    0.06633
  26090.0    2.75663    0.0680(7)     2029733.    0.06380    0.06623
  26110.0    2.75875    0.0690(7)     1990762.    0.06380    0.06629
  26130.0    2.76086    0.0701(7)     1949800.    0.06380    0.06655
  26150.0    2.76298    0.0719(7)     1892286.    0.06379    0.06665
  26170.0    2.76509    0.0742(7)     1821242.    0.06379    0.06748
  26190.0    2.76721    0.0748(7)     1803378.    0.06379    0.06862
  26210.0    2.76932    0.0760(8)     1772803.    0.06379    0.07021
  26230.0    2.77144    0.0780(8)     1714468.    0.06379    0.07213
  26250.0    2.77355    0.0784(8)     1701193.    0.06378    0.07420
  26270.0    2.77567    0.0766(8)     1749458.    0.06378    0.07615
  26290.0    2.77778    0.0762(8)     1760550.    0.06378    0.07762
  26310.0    2.77990    0.0757(8)     1774225.    0.06377    0.07832
  26330.0    2.78202    0.0758(8)     1769421.    0.06377    0.07817
  26350.0    2.78413    0.0750(7)     1792057.    0.06377    0.07734
  26370.0    2.78625    0.0750(7)     1789354.    0.06377    0.07613
  26390.0    2.78836    0.0741(7)     1814614.    0.06376    0.07489
  26410.0    2.79048    0.0757(8)     1762870.    0.06376    0.07395
  26430.0    2.79259    0.0749(7)     1787132.    0.06376    0.07359
  26450.0    2.79471    0.0757(8)     1766731.    0.06375    0.07406
  26470.0    2.79682    0.0788(8)     1680356.    0.06375    0.07560
  26490.0    2.79894    0.0809(8)     1624149.    0.06374    0.07845
  26510.0    2.80106    0.0838(8)     1552536.    0.06374    0.08270
  26530.0    2.80317    0.0893(8)     1431215.    0.06374    0.08827
  26550.0    2.80529    0.0975(9)     1273485.    0.06373    0.09475
  26570.0    2.80740    0.1021(9)     1194995.    0.06373    0.10137
  26590.0    2.80952    0.1068(9)     1124854.    0.06372    0.10706
  26610.0    2.81163    0.1105(10)    1072286.    0.06372    0.11072
  26630.0    2.81375    0.1097(10)    1080534.    0.06371    0.11159
  26650.0    2.81586    0.1075(9)     1108062.    0.06371    0.10949
  26670.0    2.81798    0.1008(9)     1201627.    0.06370    0.10493
  26690.0    2.82010    0.0976(9)     1253587.    0.06370    0.09883
  26710.0    2.82221    0.0895(8)     1402389.    0.06369    0.09217
  26730.0    2.82433    0.0852(8)     1489832.    0.06369    0.08580
  26750.0    2.82644    0.0814(8)     1578282.    0.06368    0.08024
  26770.0    2.82856    0.0771(8)     1686171.    0.06368    0.07577
  26790.0    2.83067    0.0756(8)     1726264.    0.06367    0.07239
  26810.0    2.83279    0.0737(7)     1778560.    0.06367    0.06999
  26830.0    2.83491    0.0728(7)     1802008.    0.06366    0.06835
  26850.0    2.83702    0.0706(7)     1869726.    0.06366    0.06728
  26870.0    2.83914    0.0698(7)     1890361.    0.06365    0.06658
  26890.0    2.84125    0.0681(7)     1939166.    0.06364    0.06613
  26910.0    2.84337    0.0677(7)     1947254.    0.06364    0.06582
  26930.0    2.84548    0.0678(7)     1942486.    0.06363    0.06557
  26950.0    2.84760    0.0675(7)     1949103.    0.06363    0.06535
  26970.0    2.84971    0.0659(7)     2000870.    0.06362    0.06515
  26990.0    2.85183    0.0659(7)     1993543.    0.06361    0.06496
  27010.0    2.85395    0.0648(7)     2032075.    0.06361    0.06479
  27030.0    2.85606    0.0641(7)     2049878.    0.06360    0.06465
  27050.0    2.85818    0.0646(7)     2026659.    0.06359    0.06452
  27070.0    2.86029    0.0639(7)     2047673.    0.06358    0.06443
  27090.0    2.86241    0.0642(7)     2028941.    0.06358    0.06434
  27110.0    2.86452    0.0644(7)     2017249.    0.06357    0.06430
  27130.0    2.86664    0.0636(7)     2038878.    0.06356    0.06430
  27150.0    2.86876    0.0642(7)     2011691.    0.06356    0.06432
  27170.0    2.87087    0.0625(7)     2073265.    0.06355    0.06439
  27190.0    2.87299    0.0637(7)     2020413.    0.06354    0.06452
  27210.0    2.87510    0.0643(7)     1993757.    0.06353    0.06468
  27230.0    2.87722    0.0635(7)     2024238.    0.06352    0.06488
  27250.0    2.87933    0.0633(7)     2027566.    0.06352    0.06508
  27270.0    2.88145    0.0639(7)     2001461.    0.06351    0.06526
  27290.0    2.88357    0.0650(7)     1956211.    0.06350    0.06537
  27310.0    2.88568    0.0645(7)     1973460.    0.06349    0.06538
  27330.0    2.88780    0.0646(7)     1965759.    0.06348    0.06531
  27350.0    2.88991    0.0642(7)     1976594.    0.06347    0.06517
  27370.0    2.89203    0.0638(7)     1987782.    0.06347    0.06501
  27390.0    2.89414    0.0641(7)     1972380.    0.06346    0.06486
  27410.0    2.89626    0.0636(7)     1983356.    0.06345    0.06477
  27430.0    2.89838    0.0641(7)     1964181.    0.06344    0.06476
  27450.0    2.90049    0.0648(7)     1935011.    0.06343    0.06484
  27470.0    2.90261    0.0655(7)     1906057.    0.06342    0.06503
  27490.0    2.90472    0.0663(7)     1877193.    0.06341    0.06528
  27510.0    2.90684    0.0673(7)     1836746.    0.06340    0.06557
  27530.0    2.90895    0.0675(7)     1826264.    0.06339    0.06583
  27550.0    2.91107    0.0675(7)     1823559.    0.06338    0.06600
  27570.0    2.91318    0.0682(7)     1803817.    0.06337    0.06603
  27590.0    2.91530    0.0687(8)     1777367.    0.06336    0.06589
  27610.0    2.91742    0.0700(8)     1738848.    0.06335    0.06564
  27630.0    2.91953    0.0685(7)     1782704.    0.06334    0.06532
  27650.0    2.92165    0.0692(8)     1755890.    0.06333    0.06497
  27670.0    2.92376    0.0670(7)     1821389.    0.06332    0.06463
  27690.0    2.92588    0.0661(7)     1848278.    0.06331    0.06433
  27710.0    2.92800    0.0655(7)     1861767.    0.06330    0.06408
  27730.0    2.93011    0.0659(7)     1846726.    0.06329    0.06388
  27750.0    2.93223    0.0665(7)     1829404.    0.06328    0.06374
  27770.0    2.93434    0.0666(7)     1824658.    0.06327    0.06364
  27790.0    2.93646    0.0655(7)     1856854.    0.06326    0.06356
  27810.0    2.93857    0.0671(7)     1802545.    0.06325    0.06351
  27830.0    2.94069    0.0661(7)     1831470.    0.06324    0.06347
  27850.0    2.94281    0.0681(8)     1766046.    0.06322    0.06344
  27870.0    2.94492    0.0671(7)     1796380.    0.06321    0.06342
  27890.0    2.94704    0.0661(7)     1828890.    0.06320    0.06337
  27910.0    2.94915    0.0653(7)     1850874.    0.06319    0.06336
  27930.0    2.95127    0.0660(7)     1819707.    0.06318    0.06331
  27950.0    2.95338    0.0652(7)     1845923.    0.06317    0.06331
  27970.0    2.95550    0.0651(7)     1848426.    0.06315    0.06331
  27990.0    2.95762    0.0651(7)     1845354.    0.06314    0.06332
  28010.0    2.95973    0.0646(7)     1864243.    0.06313    0.06334
  28030.0    2.96185    0.0653(7)     1835000.    0.06312    0.06339
  28050.0    2.96396    0.0644(7)     1863518.    0.06311    0.06347
  28070.0    2.96608    0.0656(7)     1822506.    0.06309    0.06360
  28090.0    2.96819    0.0643(7)     1865504.    0.06308    0.06377
  28110.0    2.97031    0.0661(7)     1799857.    0.06307    0.06400
  28130.0    2.97243    0.0635(7)     1885416.    0.06305    0.06428
  28150.0    2.97454    0.0646(7)     1846096.    0.06304    0.06458
  28170.0    2.97666    0.0645(7)     1849457.    0.06303    0.06487
  28190.0    2.97877    0.0644(7)     1849042.    0.06302    0.06510
  28210.0    2.98089    0.0663(7)     1784812.    0.06300    0.06523
  28230.0    2.98301    0.0659(7)     1794737.    0.06299    0.06523
  28250.0    2.98512    0.0646(7)     1836444.    0.06298    0.06510
  28270.0    2.98724    0.0646(7)     1834249.    0.06296    0.06487
  28290.0    2.98935    0.0638(7)     1862504.    0.06295    0.06458
  28310.0    2.99147    0.0633(7)     1878603.    0.06294    0.06427
  28330.0    2.99358    0.0621(7)     1923371.    0.06292    0.06398
  28350.0    2.99570    0.0623(7)     1915884.    0.06291    0.06373
  28370.0    2.99782    0.0631(7)     1883378.    0.06289    0.06351
  28390.0    2.99993    0.0609(7)     1963537.    0.06288    0.06335
  28410.0    3.00205    0.0623(7)     1914051.    0.06287    0.06322
  28430.0    3.00416    0.0604(7)     1984091.    0.06285    0.06313
  28450.0    3.00628    0.0609(7)     1963600.    0.06284    0.06306
  28470.0    3.00840    0.0620(7)     1918775.    0.06282    0.06301
  28490.0    3.01051    0.0619(7)     1923233.    0.06281    0.06297
  28510.0    3.01263    0.0619(7)     1925828.    0.06279    0.06294
  28530.0    3.01474    0.0631(7)     1874754.    0.06278    0.06292
  28550.0    3.01686    0.0609(7)     1953718.    0.06276    0.06290
  28570.0    3.01898    0.0608(7)     1953342.    0.06275    0.06288
  28590.0    3.02109    0.0621(7)     1910758.    0.06273    0.06286
  28610.0    3.02321    0.0621(7)     1906831.    0.06272    0.06285
  28630.0    3.02532    0.0615(7)     1924302.    0.06270    0.06284
  28650.0    3.02744    0.0617(7)     1913669.    0.06269    0.06282
  28670.0    3.02955    0.0617(7)     1912902.    0.06267    0.06281
  28690.0    3.03167    0.0609(7)     1939784.    0.06266    0.06280
  28710.0    3.03379    0.0614(7)     1921037.    0.06264    0.06279
  28730.0    3.03590    0.0623(7)     1881088.    0.06263    0.06279
  28750.0    3.03802    0.0615(7)     1911786.    0.06261    0.06278
  28770.0    3.04013    0.0617(7)     1896528.    0.06259    0.06278
  28790.0    3.04225    0.0631(7)     1846116.    0.06258    0.06278
  28810.0    3.04437    0.0618(7)     1892145.    0.06256    0.06278
  28830.0    3.04648    0.0631(7)     1848383.    0.06255    0.06279
  28850.0    3.04860    0.0625(7)     1867317.    0.06253    0.06280
  28870.0    3.05071    0.0620(7)     1882611.    0.06251    0.06282
  28890.0    3.05283    0.0624(7)     1862456.    0.06250    0.06285
  28910.0    3.05495    0.0619(7)     1878425.    0.06248    0.06291
  28930.0    3.05706    0.0615(7)     1888322.    0.06246    0.06301
  28950.0    3.05918    0.0619(7)     1875414.    0.06245    0.06318
  28970.0    3.06129    0.0638(7)     1804592.    0.06243    0.06345
  28990.0    3.06341    0.0631(7)     1828277.    0.06241    0.06385
  29010.0    3.06553    0.0640(7)     1793033.    0.06240    0.06444
  29030.0    3.06764    0.0658(8)     1735311.    0.06238    0.06523
  29050.0    3.06976    0.0677(8)     1670478.    0.06236    0.06624
  29070.0    3.07187    0.0695(8)     1616881.    0.06235    0.06744
  29090.0    3.07399    0.0716(8)     1560425.    0.06233    0.06874
  29110.0    3.07611    0.0717(8)     1556872.    0.06231    0.07000
  29130.0    3.07822    0.0746(8)     1479202.    0.06230    0.07103
  29150.0    3.08034    0.0745(8)     1480219.    0.06228    0.07166
  29170.0    3.08245    0.0769(8)     1421279.    0.06226    0.07176
  29190.0    3.08457    0.0753(8)     1455255.    0.06224    0.07133
  29210.0    3.08668    0.0756(8)     1449507.    0.06223    0.07047
  29230.0    3.08880    0.0717(8)     1545526.    0.06221    0.06933
  29250.0    3.09092    0.0713(8)     1551681.    0.06219    0.06810
  29270.0    3.09303    0.0683(8)     1637276.    0.06217    0.06689
  29290.0    3.09515    0.0674(8)     1661721.    0.06215    0.06580
  29310.0    3.09726    0.0662(8)     1693563.    0.06214    0.06489
  29330.0    3.09938    0.0652(8)     1721891.    0.06212    0.06416
  29350.0    3.10150    0.0642(8)     1753981.    0.06210    0.06361
  29370.0    3.10361    0.0632(7)     1783016.    0.06208    0.06321
  29390.0    3.10573    0.0630(7)     1786440.    0.06206    0.06292
  29410.0    3.10784    0.0625(7)     1802535.    0.06204    0.06272
  29430.0    3.10996    0.0626(7)     1793965.    0.06203    0.06258
  29450.0    3.11208    0.0624(7)     1799616.    0.06201    0.06248
  29470.0    3.11419    0.0632(8)     1774305.    0.06199    0.06241
  29490.0    3.11631    0.0627(7)     1788906.    0.06197    0.06236
  29510.0    3.11842    0.0622(7)     1805606.    0.06195    0.06234
  29530.0    3.12054    0.0628(7)     1788160.    0.06193    0.06234
  29550.0    3.12266    0.0610(7)     1852935.    0.06191    0.06236
  29570.0    3.12477    0.0618(7)     1822621.    0.06189    0.06243
  29590.0    3.12689    0.0615(7)     1831388.    0.06188    0.06254
  29610.0    3.12900    0.0614(7)     1831633.    0.06186    0.06273
  29630.0    3.13112    0.0614(7)     1831619.    0.06184    0.06299
  29650.0    3.13324    0.0624(7)     1797132.    0.06182    0.06333
  29670.0    3.13535    0.0618(7)     1816282.    0.06180    0.06375
  29690.0    3.13747    0.0628(7)     1778235.    0.06178    0.06421
  29710.0    3.13959    0.0636(8)     1749189.    0.06176    0.06467
  29730.0    3.14170    0.0646(8)     1720556.    0.06174    0.06507
  29750.0    3.14382    0.0636(8)     1754792.    0.06172    0.06535
  29770.0    3.14593    0.0637(8)     1748017.    0.06170    0.06544
  29790.0    3.14805    0.0641(8)     1734685.    0.06168    0.06533
  29810.0    3.15017    0.0633(8)     1759070.    0.06166    0.06505
  29830.0    3.15228    0.0630(8)     1767537.    0.06164    0.06466
  29850.0    3.15440    0.0625(7)     1783921.    0.06162    0.06420
  29870.0    3.15651    0.0624(7)     1787166.    0.06160    0.06374
  29890.0    3.15863    0.0622(7)     1796443.    0.06158    0.06330
  29910.0    3.16075    0.0631(8)     1756656.    0.06156    0.06291
  29930.0    3.16286    0.0628(8)     1768649.    0.06154    0.06259
  29950.0    3.16498    0.0622(7)     1788265.    0.06152    0.06233
  29970.0    3.16709    0.0617(7)     1802405.    0.06150    0.06213
  29990.0    3.16921    0.0617(7)     1803131.    0.06148    0.06197
  30010.0    3.17133    0.0610(7)     1828818.    0.06146    0.06184
  30030.0    3.17344    0.0615(7)     1807062.    0.06144    0.06175
  30050.0    3.17556    0.0610(7)     1823352.    0.06142    0.06167
  30070.0    3.17767    0.0615(7)     1806645.    0.06140    0.06161
  30090.0    3.17979    0.0602(7)     1853245.    0.06138    0.06156
  30110.0    3.18191    0.0619(7)     1786074.    0.06136    0.06152
  30130.0    3.18402    0.0607(7)     1829514.    0.06134    0.06149
  30150.0    3.18614    0.0596(7)     1868080.    0.06132    0.06145
  30170.0    3.18826    0.0600(7)     1858664.    0.06130    0.06142
  30190.0    3.19037    0.0611(7)     1815308.    0.06128    0.06140
  30210.0    3.19249    0.0601(7)     1850778.    0.06126    0.06137
  30230.0    3.19460    0.0603(7)     1841610.    0.06124    0.06135
  30250.0    3.19672    0.0602(7)     1845988.    0.06122    0.06132
  30270.0    3.19884    0.0604(7)     1840043.    0.06120    0.06130
  30290.0    3.20095    0.0598(7)     1862341.    0.06118    0.06128
  30310.0    3.20307    0.0592(7)     1880335.    0.06116    0.06125
  30330.0    3.20518    0.0595(7)     1869181.    0.06114    0.06123
  30350.0    3.20730    0.0607(7)     1820900.    0.06111    0.06121
  30370.0    3.20942    0.0609(7)     1814071.    0.06109    0.06119
  30390.0    3.21153    0.0592(7)     1875001.    0.06107    0.06117
  30410.0    3.21365    0.0594(7)     1864781.    0.06105    0.06115
  30430.0    3.21577    0.0591(7)     1867565.    0.06103    0.06113
  30450.0    3.21788    0.0598(7)     1840420.    0.06101    0.06112
  30470.0    3.22000    0.0600(7)     1828012.    0.06099    0.06110
  30490.0    3.22211    0.0599(7)     1825270.    0.06097    0.06108
  30510.0    3.22423    0.0612(8)     1776444.    0.06095    0.06107
  30530.0    3.22635    0.0605(7)     1800144.    0.06093    0.06105
  30550.0    3.22846    0.0595(7)     1830618.    0.06090    0.06104
  30570.0    3.23058    0.0594(7)     1836689.    0.06088    0.06103
  30590.0    3.23269    0.0596(7)     1820804.    0.06086    0.06103
  30610.0    3.23481    0.0601(7)     1799485.    0.06084    0.06103
  30630.0    3.23693    0.0600(7)     1799934.    0.06082    0.06102
  30650.0    3.23904    0.0599(7)     1803482.    0.06080    0.06103
  30670.0    3.24116    0.0602(7)     1793113.    0.06078    0.06106
  30690.0    3.24328    0.0589(7)     1839265.    0.06076    0.06111
  30710.0    3.24539    0.0607(8)     1774792.    0.06073    0.06121
  30730.0    3.24751    0.0598(7)     1803788.    0.06071    0.06136
  30750.0    3.24962    0.0606(8)     1773774.    0.06069    0.06158
  30770.0    3.25174    0.0606(8)     1770513.    0.06067    0.06191
  30790.0    3.25386    0.0611(8)     1752774.    0.06065    0.06234
  30810.0    3.25597    0.0622(8)     1710416.    0.06063    0.06289
  30830.0    3.25809    0.0637(8)     1660547.    0.06061    0.06354
  30850.0    3.26021    0.0647(8)     1621870.    0.06058    0.06424
  30870.0    3.26232    0.0650(8)     1609317.    0.06056    0.06495
  30890.0    3.26444    0.0660(8)     1576616.    0.06054    0.06557
  30910.0    3.26655    0.0661(8)     1569747.    0.06052    0.06599
  30930.0    3.26867    0.0669(8)     1544809.    0.06050    0.06616
  30950.0    3.27079    0.0667(8)     1549185.    0.06048    0.06604
  30970.0    3.27290    0.0655(8)     1579318.    0.06045    0.06567
  30990.0    3.27502    0.0664(8)     1552621.    0.06043    0.06510
  31010.0    3.27714    0.0649(8)     1591097.    0.06041    0.06443
  31030.0    3.27925    0.0649(8)     1586012.    0.06039    0.06372
  31050.0    3.28137    0.0632(8)     1632349.    0.06037    0.06305
  31070.0    3.28348    0.0618(8)     1678699.    0.06035    0.06244
  31090.0    3.28560    0.0625(8)     1652459.    0.06033    0.06193
  31110.0    3.28772    0.0600(8)     1727821.    0.06030    0.06151
  31130.0    3.28983    0.0611(8)     1689212.    0.06028    0.06119
  31150.0    3.29195    0.0610(8)     1690254.    0.06026    0.06094
  31170.0    3.29407    0.0607(8)     1696768.    0.06024    0.06076
  31190.0    3.29618    0.0597(8)     1723870.    0.06022    0.06062
  31210.0    3.29830    0.0596(8)     1720423.    0.06020    0.06052
  31230.0    3.30041    0.0590(8)     1735478.    0.06018    0.06044
  31250.0    3.30253    0.0610(8)     1663013.    0.06015    0.06037
  31270.0    3.30465    0.0602(8)     1686423.    0.06013    0.06032
  31290.0    3.30676    0.0593(8)     1709171.    0.06011    0.06028
  31310.0    3.30888    0.0606(8)     1662904.    0.06009    0.06024
  31330.0    3.31100    0.0605(8)     1662884.    0.06007    0.06020
  31350.0    3.31311    0.0600(8)     1675661.    0.06005    0.06017
  31370.0    3.31523    0.0603(8)     1667080.    0.06002    0.06014
  31390.0    3.31734    0.0612(8)     1637649.    0.06000    0.06011
  31410.0    3.31946    0.0606(8)     1655038.    0.05998    0.06009
  31430.0    3.32158    0.0610(8)     1637779.    0.05996    0.06007
  31450.0    3.32369    0.0607(8)     1649745.    0.05994    0.06005
  31470.0    3.32581    0.0593(8)     1688982.    0.05992    0.06002
  31490.0    3.32793    0.0603(8)     1652081.    0.05990    0.06000
  31510.0    3.33004    0.0593(8)     1683361.    0.05987    0.05998
  31530.0    3.33216    0.0606(8)     1636945.    0.05985    0.05995
  31550.0    3.33428    0.0590(8)     1685475.    0.05983    0.05993
  31570.0    3.33639    0.0603(8)     1641655.    0.05981    0.05991
  31590.0    3.33851    0.0596(8)     1663708.    0.05979    0.05989
  31610.0    3.34062    0.0594(8)     1667976.    0.05977    0.05986
  31630.0    3.34274    0.0597(8)     1655564.    0.05975    0.05985
  31650.0    3.34486    0.0612(8)     1605799.    0.05973    0.05983
  31670.0    3.34697    0.0595(8)     1656673.    0.05970    0.05981
  31690.0    3.34909    0.0595(8)     1658395.    0.05968    0.05978
  31710.0    3.35121    0.0598(8)     1643004.    0.05966    0.05976
  31730.0    3.35332    0.0591(8)     1667481.    0.05964    0.05974
  31750.0    3.35544    0.0594(8)     1655637.    0.05962    0.05973
  31770.0    3.35756    0.0598(8)     1636746.    0.05960    0.05971
  31790.0    3.35967    0.0590(8)     1657577.    0.05958    0.05969
  31810.0    3.36179    0.0610(8)     1588037.    0.05956    0.05967
  31830.0    3.36390    0.0602(8)     1609999.    0.05954    0.05965
  31850.0    3.36602    0.0594(8)     1630320.    0.05952    0.05963
  31870.0    3.36814    0.0594(8)     1630780.    0.05949    0.05961
  31890.0    3.37025    0.0599(8)     1610469.    0.05947    0.05960
  31910.0    3.37237    0.0588(8)     1641924.    0.05945    0.05958
  31930.0    3.37449    0.0598(8)     1607608.    0.05943    0.05956
  31950.0    3.37660    0.0603(8)     1591469.    0.05941    0.05955
  31970.0    3.37872    0.0602(8)     1591734.    0.05939    0.05953
  31990.0    3.38084    0.0602(8)     1592507.    0.05937    0.05952
  32010.0    3.38295    0.0597(8)     1602843.    0.05935    0.05950
  32030.0    3.38507    0.0585(8)     1639105.    0.05933    0.05949
  32050.0    3.38718    0.0605(8)     1574458.    0.05931    0.05948
  32070.0    3.38930    0.0586(8)     1634397.    0.05929    0.05946
  32090.0    3.39142    0.0605(8)     1570208.    0.05927    0.05945
  32110.0    3.39353    0.0590(8)     1617891.    0.05925    0.05944
  32130.0    3.39565    0.0587(8)     1625768.    0.05923    0.05943
  32150.0    3.39777    0.0597(8)     1593331.    0.05921    0.05942
  32170.0    3.39988    0.0580(8)     1642242.    0.05919    0.05942
  32190.0    3.40200    0.0591(8)     1602944.    0.05917    0.05941
  32210.0    3.40412    0.0595(8)     1590405.    0.05915    0.05941
  32230.0    3.40623    0.0592(8)     1596449.    0.05913    0.05941
  32250.0    3.40835    0.0603(8)     1561982.    0.05911    0.05941
  32270.0    3.41047    0.0587(8)     1606831.    0.05909    0.05942
  32290.0    3.41258    0.0588(8)     1599710.    0.05907    0.05943
  32310.0    3.41470    0.0591(8)     1587031.    0.05905    0.05945
  32330.0    3.41681    0.0581(8)     1615254.    0.05903    0.05947
  32350.0    3.41893    0.0598(8)     1559430.    0.05901    0.05952
  32370.0    3.42105    0.0585(8)     1597491.    0.05899    0.05958
  32390.0    3.42316    0.0592(8)     1569633.    0.05897    0.05969
  32410.0    3.42528    0.0607(8)     1520557.    0.05895    0.05986
  32430.0    3.42740    0.0589(8)     1570086.    0.05893    0.06011
  32450.0    3.42951    0.0619(8)     1481488.    0.05891    0.06049
  32470.0    3.43163    0.0604(8)     1522939.    0.05889    0.06103
  32490.0    3.43375    0.0607(8)     1516483.    0.05887    0.06177
  32510.0    3.43586    0.0628(8)     1457513.    0.05885    0.06275
  32530.0    3.43798    0.0637(8)     1428985.    0.05883    0.06397
  32550.0    3.44010    0.0637(8)     1423332.    0.05881    0.06541
  32570.0    3.44221    0.0646(8)     1401796.    0.05879    0.06700
  32590.0    3.44433    0.0679(9)     1315565.    0.05877    0.06863
  32610.0    3.44645    0.0699(9)     1266930.    0.05876    0.07013
  32630.0    3.44856    0.0692(9)     1282734.    0.05874    0.07132
  32650.0    3.45068    0.0707(9)     1249414.    0.05872    0.07202
  32670.0    3.45280    0.0707(9)     1246938.    0.05870    0.07213
  32690.0    3.45491    0.0712(9)     1232030.    0.05868    0.07165
  32710.0    3.45703    0.0700(9)     1257284.    0.05866    0.07068
  32730.0    3.45914    0.0695(9)     1264636.    0.05864    0.06936
  32750.0    3.46126    0.0672(9)     1314752.    0.05862    0.06786
  32770.0    3.46338    0.0652(9)     1359041.    0.05861    0.06633
  32790.0    3.46549    0.0646(9)     1373112.    0.05859    0.06487
  32810.0    3.46761    0.0632(8)     1406338.    0.05857    0.06358
  32830.0    3.46973    0.0611(8)     1460834.    0.05855    0.06248
  32850.0    3.47184    0.0618(8)     1439761.    0.05853    0.06158
  32870.0    3.47396    0.0601(8)     1486685.    0.05852    0.06089
  32890.0    3.47608    0.0602(8)     1480257.    0.05850    0.06036
  32910.0    3.47819    0.0599(8)     1484770.    0.05848    0.05996
  32930.0    3.48031    0.0575(8)     1557247.    0.05846    0.05968
  32950.0    3.48243    0.0589(8)     1513142.    0.05844    0.05947
  32970.0    3.48454    0.0586(8)     1517656.    0.05843    0.05933
  32990.0    3.48666    0.0593(8)     1495010.    0.05841    0.05923
  33010.0    3.48878    0.0584(8)     1520107.    0.05839    0.05916
  33030.0    3.49089    0.0588(8)     1504873.    0.05837    0.05911
  33050.0    3.49301    0.0591(8)     1495849.    0.05836    0.05909
  33070.0    3.49513    0.0580(8)     1524393.    0.05834    0.05908
  33090.0    3.49724    0.0577(8)     1530648.    0.05832    0.05910
  33110.0    3.49936    0.0570(8)     1547524.    0.05831    0.05914
  33130.0    3.50148    0.0589(8)     1483045.    0.05829    0.05921
  33150.0    3.50359    0.0584(8)     1493193.    0.05827    0.05931
  33170.0    3.50571    0.0592(8)     1467689.    0.05826    0.05945
  33190.0    3.5078     0.0590(8)     1471705.    0.05824    0.05966
  33210.0    3.5099     0.0589(8)     1471304.    0.05822    0.05993
  33230.0    3.5121     0.0597(8)     1447176.    0.05821    0.06028
  33250.0    3.5142     0.0602(8)     1426318.    0.05819    0.06075
  33270.0    3.5163     0.0611(8)     1397727.    0.05817    0.06136
  33290.0    3.5184     0.0599(8)     1428306.    0.05816    0.06214
  33310.0    3.5205     0.0612(8)     1393755.    0.05814    0.06313
  33330.0    3.5226     0.0626(9)     1357544.    0.05813    0.06436
  33350.0    3.5248     0.0640(9)     1320007.    0.05811    0.06586
  33370.0    3.5269     0.0661(9)     1267773.    0.05809    0.06762
  33390.0    3.5290     0.0688(9)     1200249.    0.05808    0.06959
  33410.0    3.5311     0.0690(9)     1196457.    0.05806    0.07167
  33430.0    3.5332     0.0725(9)     1124647.    0.05805    0.07370
  33450.0    3.5353     0.0733(9)     1110251.    0.05803    0.07547
  33470.0    3.5375     0.0754(10)    1067454.    0.05802    0.07675
  33490.0    3.5396     0.0749(10)    1076298.    0.05800    0.07737
  33510.0    3.5417     0.0752(10)    1068304.    0.05799    0.07729
  33530.0    3.5438     0.0764(10)    1043452.    0.05797    0.07656
  33550.0    3.5459     0.0732(10)    1101993.    0.05796    0.07536
  33570.0    3.5480     0.0703(9)     1151130.    0.05794    0.07386
  33590.0    3.5502     0.0700(9)     1153466.    0.05793    0.07227
  33610.0    3.5523     0.0672(9)     1209680.    0.05791    0.07072
  33630.0    3.5544     0.0672(9)     1206697.    0.05790    0.06929
  33650.0    3.5565     0.0660(9)     1230947.    0.05789    0.06802
  33670.0    3.5586     0.0642(9)     1266647.    0.05787    0.06690
  33690.0    3.5607     0.0611(9)     1340695.    0.05786    0.06588
  33710.0    3.5629     0.0627(9)     1297679.    0.05784    0.06492
  33730.0    3.5650     0.0600(9)     1364266.    0.05783    0.06402
  33750.0    3.5671     0.0624(9)     1299429.    0.05782    0.06316
  33770.0    3.5692     0.0607(9)     1337555.    0.05780    0.06236
  33790.0    3.5713     0.0597(9)     1361674.    0.05779    0.06161
  33810.0    3.5734     0.0602(9)     1350654.    0.05778    0.06094
  33830.0    3.5756     0.0581(8)     1404622.    0.05776    0.06035
  33850.0    3.5777     0.0590(9)     1379424.    0.05775    0.05985
  33870.0    3.5798     0.0586(8)     1389880.    0.05774    0.05944
  33890.0    3.5819     0.0575(8)     1418798.    0.05772    0.05910
  33910.0    3.5840     0.0588(9)     1379672.    0.05771    0.05883
  33930.0    3.5861     0.0603(9)     1336065.    0.05770    0.05862
  33950.0    3.5883     0.0585(8)     1385130.    0.05769    0.05846
  33970.0    3.5904     0.0572(8)     1417581.    0.05767    0.05834
  33990.0    3.5925     0.0589(9)     1365539.    0.05766    0.05824
  34010.0    3.5946     0.0575(8)     1403313.    0.05765    0.05816
  34030.0    3.5967     0.0580(8)     1386349.    0.05764    0.05810
  34050.0    3.5988     0.0583(9)     1379369.    0.05762    0.05805
  34070.0    3.6010     0.0577(8)     1398650.    0.05761    0.05800
  34090.0    3.6031     0.0576(8)     1396654.    0.05760    0.05796
  34110.0    3.6052     0.0564(8)     1430359.    0.05759    0.05793
  34130.0    3.6073     0.0576(8)     1389739.    0.05758    0.05789
  34150.0    3.6094     0.0584(9)     1365641.    0.05757    0.05787
  34170.0    3.6115     0.0592(9)     1340401.    0.05756    0.05784
  34190.0    3.6137     0.0573(8)     1390245.    0.05754    0.05781
  34210.0    3.6158     0.0574(8)     1385396.    0.05753    0.05779
  34230.0    3.6179     0.0580(9)     1364864.    0.05752    0.05777
  34250.0    3.6200     0.0585(9)     1346538.    0.05751    0.05775
  34270.0    3.6221     0.0582(9)     1351947.    0.05750    0.05773
  34290.0    3.6242     0.0580(9)     1355705.    0.05749    0.05771
  34310.0    3.6264     0.0579(9)     1355623.    0.05748    0.05768
  34330.0    3.6285     0.0578(9)     1356117.    0.05747    0.05766
  34350.0    3.6306     0.0571(9)     1374757.    0.05746    0.05765
  34370.0    3.6327     0.0580(9)     1342923.    0.05745    0.05763
  34390.0    3.6348     0.0570(9)     1370673.    0.05744    0.05762
  34410.0    3.6369     0.0577(9)     1349855.    0.05743    0.05761
  34430.0    3.6391     0.0572(9)     1361723.    0.05742    0.05760
  34450.0    3.6412     0.0582(9)     1333755.    0.05741    0.05758
  34470.0    3.6433     0.0578(9)     1337849.    0.05740    0.05757
  34490.0    3.6454     0.0573(9)     1348720.    0.05740    0.05756
  34510.0    3.6475     0.0574(9)     1340825.    0.05739    0.05755
  34530.0    3.6496     0.0578(9)     1324655.    0.05738    0.05754
  34550.0    3.6518     0.0592(9)     1283823.    0.05737    0.05753
  34570.0    3.6539     0.0575(9)     1328057.    0.05736    0.05752
  34590.0    3.6560     0.0580(9)     1310847.    0.05735    0.05752
  34610.0    3.6581     0.0584(9)     1297983.    0.05734    0.05751
  34630.0    3.6602     0.0562(9)     1359441.    0.05734    0.05750
  34650.0    3.6623     0.0575(9)     1317178.    0.05733    0.05750
  34670.0    3.6645     0.0566(9)     1335529.    0.05732    0.05749
  34690.0    3.6666     0.0594(9)     1257653.    0.05731    0.05748
  34710.0    3.6687     0.0577(9)     1301127.    0.05730    0.05748
  34730.0    3.6708     0.0571(9)     1313978.    0.05730    0.05748
  34750.0    3.6729     0.0584(9)     1278297.    0.05729    0.05747
  34770.0    3.6750     0.0589(9)     1260462.    0.05728    0.05747
  34790.0    3.6772     0.0580(9)     1283878.    0.05728    0.05747
  34810.0    3.6793     0.0590(9)     1251878.    0.05727    0.05747
  34830.0    3.6814     0.0583(9)     1263787.    0.05726    0.05747
  34850.0    3.6835     0.0583(9)     1263375.    0.05726    0.05747
  34870.0    3.6856     0.0583(9)     1260439.    0.05725    0.05747
  34890.0    3.6877     0.0584(9)     1252897.    0.05724    0.05747
  34910.0    3.6899     0.0564(9)     1304177.    0.05724    0.05748
  34930.0    3.6920     0.0585(9)     1249574.    0.05723    0.05748
  34950.0    3.6941     0.0584(9)     1247855.    0.05722    0.05749
  34970.0    3.6962     0.0578(9)     1259534.    0.05722    0.05750
  34990.0    3.6983     0.0585(9)     1235762.    0.05721    0.05752
  35010.0    3.7004     0.0577(9)     1253573.    0.05721    0.05754
  35030.0    3.7026     0.0581(9)     1240099.    0.05720    0.05757
  35050.0    3.7047     0.0579(9)     1240487.    0.05720    0.05762
  35070.0    3.7068     0.0584(9)     1226104.    0.05719    0.05769
  35090.     3.7089     0.0587(9)     1219400.    0.05719    0.05778
  35110.     3.7110     0.0581(9)     1231589.    0.05718    0.05792
  35130.     3.7131     0.0585(9)     1216984.    0.05718    0.05811
  35150.     3.7153     0.0591(9)     1203206.    0.05717    0.05838
  35170.     3.7174     0.0594(9)     1193193.    0.05717    0.05873
  35190.     3.7195     0.0599(9)     1176594.    0.05717    0.05917
  35210.     3.7216     0.0612(9)     1143015.    0.05716    0.05971
  35230.     3.7237     0.0616(9)     1131359.    0.05716    0.06034
  35250.     3.7259     0.0632(10)    1092691.    0.05715    0.06101
  35270.     3.7280     0.0637(10)    1080085.    0.05715    0.06173
  35290.     3.7301     0.0650(10)    1054491.    0.05715    0.06242
  35310.     3.7322     0.0656(10)    1039831.    0.05714    0.06301
  35330.     3.7343     0.0657(10)    1033381.    0.05714    0.06344
  35350.     3.7364     0.0665(10)    1012693.    0.05714    0.06365
  35370.     3.7386     0.0669(10)    1001395.    0.05714    0.06361
  35390.     3.7407     0.0666(10)    1005191.    0.05713    0.06336
  35410.     3.7428     0.0672(10)    990456.     0.05713    0.06292
  35430.     3.7449     0.0644(10)    1036604.    0.05713    0.06236
  35450.     3.7470     0.0644(10)    1031576.    0.05713    0.06173
  35470.     3.7491     0.0624(10)    1066608.    0.05712    0.06110
  35490.     3.7513     0.0640(10)    1030107.    0.05712    0.06051
  35510.     3.7534     0.0621(10)    1065636.    0.05712    0.05997
  35530.     3.7555     0.0608(10)    1092379.    0.05712    0.05953
  35550.     3.7576     0.0608(10)    1090863.    0.05712    0.05918
  35570.     3.7597     0.0594(9)     1116044.    0.05712    0.05894
  35590.     3.7618     0.0603(10)    1095597.    0.05711    0.05881
  35610.     3.7640     0.0579(9)     1148668.    0.05711    0.05880
  35630.     3.7661     0.0598(10)    1101019.    0.05711    0.05892
  35650.     3.7682     0.0617(10)    1056099.    0.05711    0.05918
  35670.     3.7703     0.0610(10)    1068247.    0.05711    0.05961
  35690.     3.7724     0.0607(10)    1076594.    0.05711    0.06023
  35710.     3.7745     0.0620(10)    1046248.    0.05711    0.06106
  35730.     3.7767     0.0622(10)    1038455.    0.05711    0.06212
  35750.     3.7788     0.0626(10)    1029175.    0.05711    0.06340
  35770.     3.7809     0.0628(10)    1022425.    0.05711    0.06485
  35790.     3.7830     0.0649(10)    984027.     0.05711    0.06642
  35810.     3.7851     0.0641(10)    997478.     0.05711    0.06800
  35830.     3.7872     0.0669(10)    944176.     0.05711    0.06946
  35850.     3.7894     0.0684(10)    915121.     0.05711    0.07066
  35870.     3.7915     0.0673(10)    932075.     0.05711    0.07144
  35890.     3.7936     0.0689(11)    903952.     0.05711    0.07172
  35910.     3.7957     0.0676(10)    921854.     0.05712    0.07149
  35930.     3.7978     0.0680(10)    913266.     0.05712    0.07082
  35950.     3.7999     0.0688(11)    898360.     0.05712    0.06980
  35970.     3.8021     0.0693(11)    888291.     0.05712    0.06857
  35990.     3.8042     0.0668(10)    929937.     0.05712    0.06726
  36010.     3.8063     0.0653(10)    955591.     0.05712    0.06600
  36030.     3.8084     0.0649(10)    961718.     0.05713    0.06488
  36050.     3.8105     0.0660(10)    941413.     0.05713    0.06398
  36070.     3.8126     0.0662(10)    937170.     0.05713    0.06334
  36090.     3.8148     0.0662(10)    933162.     0.05713    0.06299
  36110.     3.8169     0.0661(10)    934401.     0.05714    0.06291
  36130.     3.8190     0.0652(10)    948717.     0.05714    0.06309
  36150.     3.8211     0.0662(10)    929435.     0.05714    0.06349
  36170.     3.8232     0.0680(11)    897184.     0.05715    0.06406
  36190.     3.8253     0.0689(11)    881158.     0.05715    0.06473
  36210.     3.8275     0.0691(11)    879349.     0.05715    0.06543
  36230.     3.8296     0.0677(11)    899643.     0.05716    0.06605
  36250.     3.8317     0.0679(11)    895111.     0.05716    0.06650
  36270.     3.8338     0.0653(10)    938171.     0.05716    0.06671
  36290.     3.8359     0.0663(10)    919386.     0.05717    0.06662
  36310.     3.8381     0.0649(10)    941498.     0.05717    0.06625
  36330.     3.8402     0.0640(10)    953194.     0.05718    0.06563
  36350.     3.8423     0.0629(10)    968425.     0.05718    0.06483
  36370.     3.8444     0.0648(10)    931268.     0.05718    0.06393
  36390.     3.8465     0.0617(10)    987465.     0.05719    0.06299
  36410.     3.8486     0.0614(10)    989080.     0.05719    0.06208
  36430.     3.8508     0.0596(10)    1024299.    0.05720    0.06124
  36450.     3.8529     0.0592(10)    1030116.    0.05720    0.06049
  36470.     3.8550     0.0599(10)    1012146.    0.05721    0.05985
  36490.     3.8571     0.0578(10)    1053641.    0.05722    0.05933
  36510.     3.8592     0.0590(10)    1026474.    0.05722    0.05891
  36530.     3.8613     0.0584(10)    1037151.    0.05723    0.05858
  36550.     3.8635     0.0589(10)    1023898.    0.05723    0.05833
  36570.     3.8656     0.0570(10)    1062534.    0.05724    0.05814
  36590.     3.8677     0.0587(10)    1019460.    0.05725    0.05800
  36610.     3.8698     0.0577(10)    1034167.    0.05725    0.05789
  36630.     3.8719     0.0560(10)    1065390.    0.05726    0.05782
  36650.     3.8740     0.0586(10)    1001687.    0.05726    0.05776
  36670.     3.8762     0.0587(10)    994158.     0.05727    0.05772
  36690.     3.8783     0.0582(10)    1001415.    0.05728    0.05768
  36710.     3.8804     0.0595(10)    969939.     0.05729    0.05766
  36730.     3.8825     0.0585(10)    985642.     0.05729    0.05765
  36750.     3.8846     0.0598(10)    953875.     0.05730    0.05763
  36770.     3.8867     0.0609(10)    928061.     0.05731    0.05762
  36790.     3.8889     0.0582(10)    978819.     0.05732    0.05761
  36810.     3.8910     0.0594(10)    951703.     0.05732    0.05761
  36830.     3.8931     0.0585(10)    965040.     0.05733    0.05761
  36850.     3.8952     0.0599(10)    934198.     0.05734    0.05761
  36870.     3.8973     0.0598(10)    931629.     0.05735    0.05761
  36890.     3.8994     0.0588(10)    947315.     0.05736    0.05761
  36910.     3.9016     0.0580(10)    956538.     0.05736    0.05761
  36930.     3.9037     0.0587(10)    938825.     0.05737    0.05762
  36950.     3.9058     0.0581(10)    946855.     0.05738    0.05762
  36970.     3.9079     0.0595(10)    917636.     0.05739    0.05763
  36990.     3.9100     0.0578(10)    947588.     0.05740    0.05763
  37010.     3.9122     0.0575(10)    953426.     0.05741    0.05764
  37030.     3.9143     0.0587(10)    925472.     0.05742    0.05765
  37050.     3.9164     0.0582(10)    931413.     0.05743    0.05766
  37070.     3.9185     0.0572(10)    951260.     0.05744    0.05767
  37090.     3.9206     0.0589(10)    915286.     0.05745    0.05768
  37110.     3.9227     0.0585(10)    917660.     0.05746    0.05769
  37130.     3.9249     0.0582(10)    919442.     0.05747    0.05770
  37150.     3.9270     0.0594(11)    893891.     0.05748    0.05771
  37170.     3.9291     0.0573(10)    929199.     0.05749    0.05773
  37190.     3.9312     0.0573(10)    926608.     0.05750    0.05774
  37210.     3.9333     0.0579(10)    911059.     0.05751    0.05775
  37230.     3.9354     0.0584(11)    897444.     0.05752    0.05777
  37250.     3.9376     0.0587(11)    890124.     0.05753    0.05779
  37270.     3.9397     0.0577(11)    904001.     0.05754    0.05781
  37290.     3.9418     0.0595(11)    868831.     0.05755    0.05783
  37310.     3.9439     0.0585(11)    883395.     0.05756    0.05786
  37330.     3.9460     0.0606(11)    843784.     0.05757    0.05790
  37350.     3.9481     0.0593(11)    859169.     0.05758    0.05794
  37370.     3.9503     0.0585(11)    873368.     0.05760    0.05800
  37390.     3.9524     0.0600(11)    841625.     0.05761    0.05807
  37410.     3.9545     0.0599(11)    839176.     0.05762    0.05816
  37430.     3.9566     0.0590(11)    854053.     0.05763    0.05828
  37450.     3.9587     0.0594(11)    841643.     0.05764    0.05842
  37470.     3.9608     0.0607(11)    815439.     0.05765    0.05860
  37490.     3.9630     0.0584(11)    850818.     0.05767    0.05881
  37510.     3.9651     0.0600(11)    824265.     0.05768    0.05904
  37530.     3.9672     0.0600(11)    818260.     0.05769    0.05931
  37550.     3.9693     0.0614(11)    794972.     0.05770    0.05959
  37570.     3.9714     0.0612(11)    797031.     0.05772    0.05988
  37590.     3.9735     0.0629(11)    768044.     0.05773    0.06016
  37610.     3.9757     0.0619(11)    783952.     0.05774    0.06043
  37630.     3.9778     0.0612(11)    790498.     0.05776    0.06068
  37650.     3.9799     0.0603(11)    802586.     0.05777    0.06090
  37670.     3.9820     0.0634(11)    756726.     0.05778    0.06111
  37690.     3.9841     0.0619(11)    777089.     0.05780    0.06131
  37710.     3.9863     0.0639(12)    742496.     0.05781    0.06154
  37730.     3.9884     0.0634(12)    747568.     0.05782    0.06176
  37750.     3.9905     0.0609(11)    782896.     0.05784    0.06204
  37770.     3.9926     0.0637(12)    737463.     0.05785    0.06233
  37790.     3.9947     0.0615(11)    766230.     0.05786    0.06261
  37810.     3.9968     0.0612(11)    769593.     0.05788    0.06287
  37830.     3.9990     0.0615(11)    761476.     0.05789    0.06306
  37850.     4.0011     0.0635(12)    731834.     0.05791    0.06315
  37870.     4.0032     0.0636(12)    727707.     0.05792    0.06312
  37890.     4.0053     0.0626(12)    741025.     0.05794    0.06297
  37910.     4.0074     0.0616(12)    755901.     0.05795    0.06272
  37930.     4.0095     0.0614(11)    757733.     0.05797    0.06240
  37950.     4.0117     0.0619(12)    748422.     0.05798    0.06205
  37970.     4.0138     0.0615(12)    754743.     0.05800    0.06170
  37990.     4.0159     0.0622(12)    744858.     0.05801    0.06139
  38010.     4.0180     0.0627(12)    735039.     0.05803    0.06116
  38030.     4.0201     0.0623(12)    738213.     0.05804    0.06105
  38050.     4.0222     0.0630(12)    728199.     0.05806    0.06108
  38070.     4.0244     0.0608(11)    759100.     0.05807    0.06129
  38090.     4.0265     0.0611(12)    751299.     0.05809    0.06170
  38110.     4.0286     0.0618(12)    737890.     0.05810    0.06231
  38130.     4.0307     0.0621(12)    731203.     0.05812    0.06314
  38150.     4.0328     0.0630(12)    715972.     0.05814    0.06419
  38170.     4.0350     0.0649(12)    690001.     0.05815    0.06543
  38190.     4.0371     0.0670(12)    663445.     0.05817    0.06680
  38210.     4.0392     0.0668(12)    665368.     0.05818    0.06822
  38230.     4.0413     0.0694(13)    631720.     0.05820    0.06961
  38250.     4.0434     0.0704(13)    620769.     0.05822    0.07083
  38270.     4.0455     0.0702(13)    621921.     0.05823    0.07177
  38290.     4.0477     0.0702(13)    620548.     0.05825    0.07232
  38310.     4.0498     0.0710(13)    612687.     0.05827    0.07243
  38330.     4.0519     0.0689(13)    635472.     0.05828    0.07209
  38350.     4.0540     0.0686(13)    638010.     0.05830    0.07137
  38370.     4.0561     0.0690(13)    634270.     0.05832    0.07034
  38390.     4.0582     0.0676(12)    650113.     0.05833    0.06911
  38410.     4.0604     0.0676(12)    647028.     0.05835    0.06778
  38430.     4.0625     0.0654(12)    672751.     0.05837    0.06645
  38450.     4.0646     0.0630(12)    705180.     0.05838    0.06518
  38470.     4.0667     0.0634(12)    698093.     0.05840    0.06402
  38490.     4.0688     0.0610(12)    728910.     0.05842    0.06300
  38510.     4.0709     0.0615(12)    723631.     0.05844    0.06214
  38530.     4.0731     0.0613(12)    725563.     0.05845    0.06144
  38550.     4.0752     0.0616(12)    721347.     0.05847    0.06088
  38570.     4.0773     0.0613(12)    722133.     0.05849    0.06044
  38590.     4.0794     0.0617(12)    715283.     0.05851    0.06011
  38610.     4.0815     0.0603(12)    736150.     0.05853    0.05987
  38630.     4.0837     0.0610(12)    724260.     0.05854    0.05969
  38650.     4.0858     0.0593(12)    749614.     0.05856    0.05957
  38670.     4.0879     0.0603(12)    735902.     0.05858    0.05949
  38690.     4.0900     0.0581(11)    768191.     0.05860    0.05944
  38710.     4.0921     0.0600(12)    738363.     0.05862    0.05942
  38730.     4.0942     0.0591(12)    754693.     0.05863    0.05942
  38750.     4.0964     0.0600(12)    739472.     0.05865    0.05944
  38770.     4.0985     0.0603(12)    734793.     0.05867    0.05950
  38790.     4.1006     0.0612(12)    724073.     0.05869    0.05958
  38810.     4.1027     0.0614(12)    718630.     0.05871    0.05970
  38830.     4.1048     0.0611(12)    720771.     0.05873    0.05986
  38850.     4.1069     0.0608(12)    724021.     0.05875    0.06008
  38870.     4.1091     0.0618(12)    705796.     0.05877    0.06037
  38890.     4.1112     0.0620(12)    704151.     0.05878    0.06073
  38910.     4.1133     0.0649(12)    664134.     0.05880    0.06118
  38930.     4.1154     0.0637(12)    678308.     0.05882    0.06169
  38950.     4.1175     0.0662(12)    647137.     0.05884    0.06228
  38970.     4.1196     0.0670(13)    636018.     0.05886    0.06293
  38990.     4.1218     0.0688(13)    612935.     0.05888    0.06361
  39010.     4.1239     0.0663(12)    641340.     0.05890    0.06429
  39030.     4.1260     0.0686(13)    615906.     0.05892    0.06494
  39050.     4.1281     0.0698(13)    600564.     0.05894    0.06552
  39070.     4.1302     0.0716(13)    582644.     0.05896    0.06600
  39090.     4.1324     0.0701(13)    597285.     0.05898    0.06638
  39110.     4.1345     0.0719(13)    576988.     0.05900    0.06667
  39130.     4.1366     0.0727(13)    567093.     0.05902    0.06692
  39150.     4.1387     0.0732(13)    561545.     0.05903    0.06715
  39170.     4.1408     0.0722(13)    570289.     0.05905    0.06741
  39190.     4.1429     0.0702(13)    589606.     0.05907    0.06772
  39210.     4.1451     0.0704(13)    584199.     0.05909    0.06810
  39230.     4.1472     0.0695(13)    591571.     0.05911    0.06852
  39250.     4.1493     0.0694(13)    591531.     0.05913    0.06896
  39270.     4.1514     0.0700(13)    584722.     0.05915    0.06935
  39290.     4.1535     0.0705(13)    574818.     0.05917    0.06962
  39310.     4.1556     0.0691(13)    587955.     0.05919    0.06972
  39330.     4.1578     0.0695(13)    582725.     0.05921    0.06959
  39350.     4.1599     0.0680(13)    597326.     0.05923    0.06923
  39370.     4.1620     0.0664(13)    613215.     0.05925    0.06866
  39390.     4.1641     0.0674(13)    600513.     0.05927    0.06792
  39410.     4.1662     0.0673(13)    600000.     0.05929    0.06707
  39430.     4.1684     0.0656(13)    614489.     0.05931    0.06615
  39450.     4.1705     0.0658(13)    611755.     0.05934    0.06523
  39470.     4.1726     0.0632(12)    640649.     0.05936    0.06435
  39490.     4.1747     0.0646(13)    624576.     0.05938    0.06354
  39510.     4.1768     0.0646(13)    622813.     0.05940    0.06282
  39530.     4.1789     0.0625(12)    646665.     0.05942    0.06220
  39550.     4.1811     0.0610(12)    665724.     0.05944    0.06169
  39570.     4.1832     0.0625(12)    644214.     0.05946    0.06127
  39590.     4.1853     0.0617(12)    651635.     0.05948    0.06094
  39610.     4.1874     0.0603(12)    667228.     0.05950    0.06068
  39630.     4.1895     0.0614(12)    652796.     0.05952    0.06049
  39650.     4.1916     0.0618(12)    644495.     0.05954    0.06034
  39670.     4.1938     0.0609(12)    652414.     0.05956    0.06023
  39690.     4.1959     0.0600(12)    664652.     0.05958    0.06015
  39710.     4.1980     0.0614(12)    642517.     0.05960    0.06010
  39730.     4.2001     0.0608(12)    647657.     0.05962    0.06006
  39750.     4.2022     0.0615(13)    635585.     0.05964    0.06003
  39770.     4.2044     0.0625(13)    620854.     0.05966    0.06002
  39790.     4.2065     0.0593(12)    660220.     0.05968    0.06001
  39810.     4.2086     0.0619(13)    627091.     0.05971    0.05999
  39830.     4.2107     0.0605(12)    642674.     0.05973    0.05999
  39850.     4.2128     0.0604(12)    643130.     0.05975    0.06000
  39870.     4.2149     0.0592(12)    654835.     0.05977    0.06000
  39890.     4.2171     0.0616(13)    623176.     0.05979    0.06001
  39910.     4.2192     0.0586(12)    658676.     0.05981    0.06001
  39930.     4.2213     0.0602(13)    636141.     0.05983    0.06002
  39950.     4.2234     0.0620(13)    612811.     0.05985    0.06003
  39970.     4.2255     0.0583(12)    654946.     0.05987    0.06004
  39990.     4.2276     0.0606(13)    623092.     0.05989    0.06006
  40010.     4.2298     0.0601(13)    629031.     0.05991    0.06007
  40030.     4.2319     0.0626(13)    598639.     0.05993    0.06008
  40050.     4.2340     0.0595(13)    636130.     0.05995    0.06010
  40070.     4.2361     0.0602(13)    622482.     0.05998    0.06011
  40090.     4.2382     0.0605(13)    617737.     0.06000    0.06012
  40110.     4.2404     0.0604(13)    619108.     0.06002    0.06014
  40130.     4.2425     0.0603(13)    618491.     0.06004    0.06016
  40150.     4.2446     0.0601(13)    620501.     0.06006    0.06017
  40170.     4.2467     0.0611(13)    608425.     0.06008    0.06019
  40190.     4.2488     0.0589(13)    635064.     0.06010    0.06021
  40210.     4.2509     0.0616(13)    599492.     0.06012    0.06023
  40230.     4.2531     0.0621(13)    592324.     0.06014    0.06025
  40250.     4.2552     0.0610(13)    605425.     0.06016    0.06025
  40270.     4.2573     0.0609(13)    606190.     0.06018    0.06027
  40290.     4.2594     0.0610(13)    602042.     0.06020    0.06028
  40310.     4.2615     0.0605(13)    604200.     0.06023    0.06030
  40330.     4.2636     0.0611(13)    594510.     0.06025    0.06032
  40350.     4.2658     0.0600(13)    608496.     0.06027    0.06034
  40370.     4.2679     0.0616(13)    588197.     0.06029    0.06036
  40390.     4.2700     0.0605(13)    600567.     0.06031    0.06038
  40410.     4.2721     0.0607(13)    596758.     0.06033    0.06040
  40430.     4.2742     0.0602(13)    604430.     0.06035    0.06041
  40450.     4.2764     0.0594(13)    612470.     0.06037    0.06043
  40470.     4.2785     0.0611(13)    590423.     0.06039    0.06045
  40490.     4.2806     0.0601(13)    600461.     0.06041    0.06047
  40510.     4.2827     0.0603(13)    598017.     0.06043    0.06049
  40530.     4.2848     0.0612(13)    584304.     0.06045    0.06051
  40550.     4.2869     0.0618(13)    578500.     0.06047    0.06053
  40570.     4.2891     0.0611(13)    584175.     0.06049    0.06055
  40590.     4.2912     0.0601(13)    595477.     0.06051    0.06057
  40610.     4.2933     0.0618(13)    574659.     0.06054    0.06059
  40630.     4.2954     0.0608(13)    582977.     0.06056    0.06061
  40650.     4.2975     0.0607(13)    584407.     0.06058    0.06063
  40670.     4.2996     0.0638(14)    548034.     0.06060    0.06065
  40690.     4.3018     0.0613(13)    574130.     0.06062    0.06067
  40710.     4.3039     0.0613(13)    573150.     0.06064    0.06069
  40730.     4.3060     0.0614(13)    569554.     0.06066    0.06071
  40750.     4.3081     0.0618(13)    561761.     0.06068    0.06073
  40770.     4.3102     0.0607(13)    576683.     0.06070    0.06075
  40790.     4.3124     0.0629(13)    550699.     0.06072    0.06077
  40810.     4.3145     0.0611(13)    565809.     0.06074    0.06078
  40830.     4.3166     0.0601(13)    576445.     0.06076    0.06080
  40850.     4.3187     0.0623(13)    551196.     0.06078    0.06082
  40870.     4.3208     0.0626(14)    546611.     0.06080    0.06084
  40890.     4.3229     0.0621(13)    551004.     0.06082    0.06086
  40910.     4.3251     0.0604(13)    567544.     0.06084    0.06088
  40930.     4.3272     0.0602(13)    568955.     0.06086    0.06090
  40950.     4.3293     0.0617(13)    551540.     0.06088    0.06092
  40970.     4.3314     0.0595(13)    573943.     0.06090    0.06094
  40990.     4.3335     0.0619(14)    545907.     0.06092    0.06096
  41010.     4.3356     0.0621(14)    544456.     0.06094    0.06098
  41030.     4.3378     0.0632(14)    533782.     0.06096    0.06100
  41050.     4.3399     0.0639(14)    524737.     0.06098    0.06102
  41070.     4.3420     0.0618(14)    547734.     0.06100    0.06104
  41090.     4.3441     0.0638(14)    524913.     0.06102    0.06106
  41110.     4.3462     0.0633(14)    527935.     0.06104    0.06108
  41130.     4.3484     0.0606(13)    554137.     0.06105    0.06110
  41150.     4.3505     0.0592(13)    571147.     0.06107    0.06111
  41170.     4.3526     0.0604(13)    556133.     0.06109    0.06113
  41190.     4.3547     0.0600(13)    560850.     0.06111    0.06115
  41210.     4.3568     0.0615(14)    543525.     0.06113    0.06117
  41230.     4.3589     0.0612(14)    546801.     0.06115    0.06119
  41250.     4.3611     0.0615(14)    543144.     0.06117    0.06121
  41270.     4.3632     0.0629(14)    526552.     0.06119    0.06123
  41290.     4.3653     0.0638(14)    515235.     0.06121    0.06125
  41310.     4.3674     0.0603(13)    551741.     0.06123    0.06127
  41330.     4.3695     0.0599(13)    553678.     0.06125    0.06129
  41350.     4.3717     0.0647(14)    501299.     0.06126    0.06131
  41370.     4.3738     0.0608(14)    538555.     0.06128    0.06132
  41390.     4.3759     0.0611(14)    535127.     0.06130    0.06133
  41410.     4.3780     0.0627(14)    516441.     0.06132    0.06135
  41430.     4.3801     0.0600(14)    543923.     0.06134    0.06137
  41450.     4.3822     0.0622(14)    519819.     0.06136    0.06139
  41470.     4.3844     0.0599(14)    542197.     0.06138    0.06141
  41490.     4.3865     0.0625(14)    516481.     0.06139    0.06143
  41510.     4.3886     0.0613(14)    526862.     0.06141    0.06145
  41530.     4.3907     0.0606(14)    531733.     0.06143    0.06147
  41550.     4.3928     0.0600(14)    536561.     0.06145    0.06149
  41570.     4.3949     0.0627(14)    508080.     0.06147    0.06151
  41590.     4.3971     0.0608(14)    527002.     0.06148    0.06153
  41610.     4.3992     0.0614(14)    518715.     0.06150    0.06155
  41630.     4.4013     0.0621(14)    509753.     0.06152    0.06157
  41650.     4.4034     0.0608(14)    520274.     0.06154    0.06158
  41670.     4.4055     0.0615(14)    511599.     0.06155    0.06160
  41690.     4.4077     0.0612(14)    514928.     0.06157    0.06162
  41710.     4.4098     0.0609(14)    514607.     0.06159    0.06164
  41730.     4.4119     0.0618(14)    505645.     0.06161    0.06166
  41750.     4.4140     0.0597(14)    526250.     0.06162    0.06168
  41770.     4.4161     0.0611(14)    509495.     0.06164    0.06170
  41790.     4.4182     0.0606(14)    513581.     0.06166    0.06172
  41810.     4.4204     0.0604(14)    515176.     0.06168    0.06174
  41830.     4.4225     0.0584(14)    534550.     0.06169    0.06176
  41850.     4.4246     0.0614(14)    500472.     0.06171    0.06178
  41870.     4.4267     0.0632(14)    481145.     0.06173    0.06180
  41890.     4.4288     0.0614(14)    498324.     0.06174    0.06182
  41910.     4.4310     0.0627(14)    484686.     0.06176    0.06184
  41930.     4.4331     0.0595(14)    516196.     0.06178    0.06186
  41950.     4.4352     0.0593(14)    518194.     0.06179    0.06188
  41970.     4.4373     0.0607(14)    503971.     0.06181    0.06190
  41990.     4.4394     0.0615(14)    495767.     0.06182    0.06192
  42010.     4.4415     0.0596(14)    514346.     0.06184    0.06194
  42030.     4.4437     0.0622(14)    487681.     0.06186    0.06196
  42050.     4.4458     0.0606(14)    502463.     0.06187    0.06199
  42070.     4.4479     0.0625(14)    480984.     0.06189    0.06201
  42090.     4.4500     0.0587(14)    519212.     0.06190    0.06203
  42110.     4.4521     0.0591(14)    513587.     0.06192    0.06205
  42130.     4.4542     0.0627(14)    477303.     0.06193    0.06208
  42150.     4.4564     0.0624(14)    480119.     0.06195    0.06210
  42170.     4.4585     0.0595(14)    506620.     0.06197    0.06213
  42190.     4.4606     0.0608(14)    491731.     0.06198    0.06215
  42210.     4.4627     0.0598(14)    499944.     0.06200    0.06218
  42230.     4.4648     0.0617(14)    480294.     0.06201    0.06221
  42250.     4.4670     0.0603(14)    492475.     0.06203    0.06224
  42270.     4.4691     0.0618(15)    474956.     0.06204    0.06227
  42290.     4.4712     0.0611(14)    481455.     0.06206    0.06231
  42310.     4.4733     0.0630(15)    463454.     0.06207    0.06234
  42330.     4.4754     0.0612(14)    479480.     0.06208    0.06239
  42350.     4.4775     0.0614(14)    477800.     0.06210    0.06244
  42370.     4.4797     0.0629(15)    461046.     0.06211    0.06250
  42390.     4.4818     0.0615(15)    473986.     0.06213    0.06258
  42410.     4.4839     0.0611(15)    474888.     0.06214    0.06268
  42430.     4.4860     0.0623(15)    462677.     0.06216    0.06280
  42450.     4.4881     0.0631(15)    454259.     0.06217    0.06297
  42470.     4.4903     0.0614(15)    467498.     0.06218    0.06319
  42490.     4.4924     0.0621(15)    459485.     0.06220    0.06347
  42510.     4.4945     0.0624(15)    455749.     0.06221    0.06382
  42530.     4.4966     0.0635(15)    444224.     0.06222    0.06427
  42550.     4.4987     0.0647(15)    433526.     0.06224    0.06482
  42570.     4.5008     0.0622(15)    450970.     0.06225    0.06547
  42590.     4.5030     0.0636(15)    436258.     0.06226    0.06623
  42610.     4.5051     0.0667(16)    411138.     0.06228    0.06708
  42630.     4.5072     0.0661(16)    414366.     0.06229    0.06801
  42650.     4.5093     0.0672(16)    407040.     0.06230    0.06899
  42670.     4.5114     0.0641(15)    431099.     0.06231    0.06996
  42690.     4.5136     0.0675(16)    404613.     0.06233    0.07088
  42710.     4.5157     0.0697(16)    387694.     0.06234    0.07167
  42730.     4.5178     0.0697(16)    386874.     0.06235    0.07229
  42750.     4.5199     0.0674(16)    403361.     0.06236    0.07266
  42770.     4.5220     0.0695(16)    388166.     0.06238    0.07277
  42790.     4.5241     0.0706(16)    377245.     0.06239    0.07262
  42810.     4.5263     0.0692(16)    384242.     0.06240    0.07222
  42830.     4.5284     0.0687(16)    388484.     0.06241    0.07161
  42850.     4.5305     0.0684(16)    388611.     0.06242    0.07086
  42870.     4.5326     0.0690(16)    383366.     0.06244    0.07001
  42890.     4.5347     0.0660(16)    403367.     0.06245    0.06912
  42910.     4.5369     0.0651(16)    410487.     0.06246    0.06823
  42930.     4.5390     0.0691(16)    381054.     0.06247    0.06738
  42950.     4.5411     0.0643(16)    415933.     0.06248    0.06660
  42970.     4.5432     0.0644(16)    415135.     0.06249    0.06590
  42990.     4.5453     0.0637(15)    420893.     0.06250    0.06529
  43010.     4.5474     0.0634(15)    423473.     0.06251    0.06478
  43030.     4.5496     0.0620(15)    435381.     0.06252    0.06436
  43050.     4.5517     0.0659(16)    402127.     0.06253    0.06401
  43070.     4.5538     0.0607(15)    441893.     0.06254    0.06374
  43090.     4.5559     0.0621(15)    428684.     0.06255    0.06353
  43110.     4.5580     0.0616(15)    433938.     0.06256    0.06336
  43130.     4.5602     0.0642(16)    412211.     0.06257    0.06324
  43150.     4.5623     0.0612(15)    433851.     0.06258    0.06314
  43170.     4.5644     0.0637(16)    412699.     0.06259    0.06307
  43190.     4.5665     0.0638(16)    410725.     0.06260    0.06302
  43210.     4.5686     0.0643(16)    406020.     0.06261    0.06298
  43230.     4.5707     0.0634(16)    411921.     0.06262    0.06296
  43250.     4.5729     0.0648(16)    399853.     0.06263    0.06294
  43270.     4.5750     0.0641(16)    403853.     0.06264    0.06293
  43290.     4.5771     0.0636(16)    407740.     0.06265    0.06293
  43310.     4.5792     0.0615(15)    425313.     0.06266    0.06293
  43330.     4.5813     0.0641(16)    402569.     0.06267    0.06293
  43350.     4.5835     0.0632(16)    410287.     0.06267    0.06294
  43370.     4.5856     0.0646(16)    399802.     0.06268    0.06295
  43390.     4.5877     0.0598(15)    436987.     0.06269    0.06296
  43410.     4.5898     0.0646(16)    398374.     0.06270    0.06297
  43430.     4.5919     0.0621(15)    418188.     0.06271    0.06298
  43450.     4.5940     0.0603(15)    432439.     0.06272    0.06298
  43470.     4.5962     0.0622(15)    419404.     0.06272    0.06299
  43490.     4.5983     0.0634(16)    410252.     0.06273    0.06299
  43510.     4.6004     0.0644(16)    402041.     0.06274    0.06299
  43530.     4.6025     0.0627(16)    415843.     0.06275    0.06298
  43550.     4.6046     0.0621(15)    421640.     0.06275    0.06297
  43570.     4.6068     0.0608(15)    430722.     0.06276    0.06297
  43590.     4.6089     0.0628(16)    413851.     0.06277    0.06296
  43610.     4.6110     0.0639(16)    404917.     0.06277    0.06295
  43630.     4.6131     0.0611(15)    424537.     0.06278    0.06294
  43650.     4.6152     0.0614(15)    423305.     0.06279    0.06293
  43670.     4.6173     0.0612(15)    425406.     0.06280    0.06292
  43690.     4.6195     0.0597(15)    438618.     0.06280    0.06292
  43710.     4.6216     0.0599(15)    435851.     0.06281    0.06291
  43730.     4.6237     0.0635(16)    405147.     0.06281    0.06291
  43750.     4.6258     0.0627(16)    412008.     0.06282    0.06291
  43770.     4.6279     0.0634(16)    406052.     0.06283    0.06291
  43790.     4.6301     0.0608(15)    429853.     0.06283    0.06291
  43810.     4.6322     0.0619(15)    421767.     0.06284    0.06291
  43830.     4.6343     0.0611(15)    428276.     0.06284    0.06291
  43850.     4.6364     0.0609(15)    429926.     0.06285    0.06291
  43870.     4.6385     0.0620(15)    422125.     0.06285    0.06291
  43890.     4.6406     0.0595(15)    443092.     0.06286    0.06291
  43910.     4.6428     0.0622(15)    420268.     0.06286    0.06292
  43930.     4.6449     0.0607(15)    435362.     0.06287    0.06292
  43950.     4.6470     0.0615(15)    428727.     0.06287    0.06292
  43970.     4.6491     0.0640(16)    407843.     0.06288    0.06292
  43990.     4.6512     0.0583(15)    456045.     0.06288    0.06293
  44010.     4.6534     0.0631(16)    414840.     0.06289    0.06293
  44030.     4.6555     0.0603(15)    436984.     0.06289    0.06293
  44050.     4.6576     0.0595(15)    442939.     0.06290    0.06294
  44070.     4.6597     0.0622(15)    419191.     0.06290    0.06294
  44090.     4.6618     0.0620(15)    419983.     0.06290    0.06294
  44110.     4.6639     0.0590(15)    445585.     0.06291    0.06294
  44130.     4.6661     0.0610(15)    427444.     0.06291    0.06295
  44150.     4.6682     0.0596(15)    439075.     0.06292    0.06295
  44170.     4.6703     0.0616(15)    422407.     0.06292    0.06295
  44190.     4.6724     0.0605(15)    429682.     0.06292    0.06295
  44210.     4.6745     0.0591(15)    440084.     0.06293    0.06296
  44230.     4.6767     0.0620(15)    416656.     0.06293    0.06296
  44250.     4.6788     0.0591(15)    440610.     0.06293    0.06296
  44270.     4.6809     0.0608(15)    424159.     0.06293    0.06296
  44290.     4.6830     0.0604(15)    428520.     0.06294    0.06296
  44310.     4.6851     0.0593(15)    436656.     0.06294    0.06297
  44330.     4.6872     0.0616(15)    418424.     0.06294    0.06297
  44350.     4.6894     0.0615(15)    417487.     0.06294    0.06297
  44370.     4.6915     0.0604(15)    426170.     0.06295    0.06297
  44390.     4.6936     0.0609(15)    420473.     0.06295    0.06297
  44410.     4.6957     0.0603(15)    422966.     0.06295    0.06297
  44430.     4.6978     0.0605(15)    421246.     0.06295    0.06298
  44450.     4.7000     0.0598(15)    425259.     0.06295    0.06298
  44470.     4.7021     0.0595(15)    425565.     0.06296    0.06299
  44490.     4.7042     0.0633(16)    394877.     0.06296    0.06299
  44510.     4.7063     0.0610(16)    412215.     0.06296    0.06299
  44530.     4.7084     0.0606(16)    414131.     0.06296    0.06299
  44550.     4.7105     0.0617(16)    404826.     0.06296    0.06299
  44570.     4.7127     0.0618(16)    403219.     0.06296    0.06299
  44590.     4.7148     0.0623(16)    398812.     0.06296    0.06299
  44610.     4.7169     0.0585(15)    430363.     0.06296    0.06299
  44630.     4.7190     0.0588(15)    426425.     0.06297    0.06299
  44650.     4.7211     0.0617(16)    402158.     0.06297    0.06299
  44670.     4.7233     0.0613(16)    404140.     0.06297    0.06299
  44690.     4.7254     0.0604(16)    410344.     0.06297    0.06299
  44710.     4.7275     0.0600(16)    413321.     0.06297    0.06299
  44730.     4.7296     0.0600(16)    411388.     0.06297    0.06299
  44750.     4.7317     0.0611(16)    402055.     0.06297    0.06299
  44770.     4.7338     0.0632(16)    384639.     0.06297    0.06299
  44790.     4.7360     0.0635(16)    379929.     0.06297    0.06299
  44810.     4.7381     0.0602(16)    404768.     0.06297    0.06300
  44830.     4.7402     0.0638(16)    377814.     0.06297    0.06300
  44850.     4.7423     0.0618(16)    390550.     0.06297    0.06300
  44870.     4.7444     0.0619(16)    387804.     0.06297    0.06300
  44890.     4.7466     0.0605(16)    397699.     0.06297    0.06300
  44910.     4.7487     0.0600(16)    402665.     0.06297    0.06299
  44930.     4.7508     0.0629(16)    378867.     0.06296    0.06298
  44950.     4.7529     0.0638(16)    372049.     0.06296    0.06298
  44970.     4.7550     0.0631(16)    374748.     0.06296    0.06298
  44990.     4.7572     0.0625(16)    378084.     0.06296    0.06298
  45010.     4.7593     0.0639(17)    366069.     0.06296    0.06298
  45030.     4.7614     0.0613(16)    384287.     0.06296    0.06298
  45050.     4.7635     0.0615(16)    381139.     0.06296    0.06298
  45070.     4.7656     0.0634(17)    366366.     0.06296    0.06297
  45090.     4.7677     0.0633(17)    367021.     0.06295    0.06297
  45110.     4.7699     0.0624(16)    371252.     0.06295    0.06297
  45130.     4.7720     0.0657(17)    346021.     0.06295    0.06297
  45150.     4.7741     0.0605(16)    382866.     0.06295    0.06297
  45170.     4.7762     0.0655(17)    347929.     0.06295    0.06297
  45190.     4.7783     0.0625(17)    366418.     0.06294    0.06296
  45210.     4.7805     0.0629(17)    364297.     0.06294    0.06296
  45230.     4.7826     0.0635(17)    359492.     0.06294    0.06296
  45250.     4.7847     0.0608(16)    377100.     0.06294    0.06296
  45270.     4.7868     0.0642(17)    351760.     0.06294    0.06296
  45290.     4.7889     0.0581(16)    395765.     0.06293    0.06296
  45310.     4.7910     0.0627(17)    357854.     0.06293    0.06295
  45330.     4.7932     0.0632(17)    352013.     0.06293    0.06295
  45350.     4.7953     0.0645(17)    344003.     0.06292    0.06295
  45370.     4.7974     0.0645(17)    341533.     0.06292    0.06295
  45390.     4.7995     0.0622(17)    357680.     0.06292    0.06294
  45410.     4.8016     0.0622(17)    357616.     0.06292    0.06294
  45430.     4.8038     0.0654(17)    334673.     0.06291    0.06294
  45450.     4.8059     0.0661(17)    328952.     0.06291    0.06294
  45470.     4.8080     0.0623(17)    353026.     0.06291    0.06293
  45490.     4.8101     0.0655(17)    329384.     0.06290    0.06293
  45510.     4.8122     0.0630(17)    344462.     0.06290    0.06293
  45530.     4.8143     0.0634(17)    339391.     0.06290    0.06292
  45550.     4.8165     0.0643(17)    330227.     0.06289    0.06292
  45570.     4.8186     0.0638(17)    331257.     0.06289    0.06292
  45590.     4.8207     0.0679(18)    306637.     0.06288    0.06292
  45610.     4.8228     0.0638(17)    330608.     0.06288    0.06291
  45630.     4.8249     0.0655(18)    319510.     0.06288    0.06291
  45650.     4.8271     0.0657(18)    320410.     0.06287    0.06291
  45670.     4.8292     0.0609(17)    350446.     0.06287    0.06290
  45690.     4.8313     0.0638(17)    330751.     0.06287    0.06290
  45710.     4.8334     0.0627(17)    338054.     0.06286    0.06290
  45730.     4.8355     0.0623(17)    340983.     0.06286    0.06289
  45750.     4.8377     0.0675(18)    309598.     0.06285    0.06289
  45770.     4.8398     0.0635(17)    334572.     0.06285    0.06289
  45790.     4.8419     0.0635(17)    334029.     0.06284    0.06288
  45810.     4.8440     0.0626(17)    337860.     0.06284    0.06288
  45830.     4.8461     0.0602(17)    354910.     0.06283    0.06288
  45850.     4.8482     0.0672(18)    308872.     0.06283    0.06287
  45870.     4.8504     0.0643(18)    324675.     0.06283    0.06287
  45890.     4.8525     0.0630(17)    331587.     0.06282    0.06286
  45910.     4.8546     0.0651(18)    318322.     0.06282    0.06286
  45930.     4.8567     0.0639(18)    325387.     0.06281    0.06286
  45950.     4.8588     0.0623(17)    333275.     0.06281    0.06285
  45970.     4.8610     0.0647(18)    315436.     0.06280    0.06285
  45990.     4.8631     0.0640(18)    319005.     0.06280    0.06285
  46010.     4.8652     0.0644(18)    317102.     0.06279    0.06284
  46030.     4.8673     0.0636(18)    321620.     0.06279    0.06284
  46050.     4.8694     0.0651(18)    312831.     0.06278    0.06284
  46070.     4.8715     0.0633(18)    323470.     0.06278    0.06283
  46090.     4.8737     0.0641(18)    317983.     0.06277    0.06283
  46110.     4.8758     0.0644(18)    316395.     0.06277    0.06283
  46130.     4.8779     0.0639(18)    317868.     0.06276    0.06282
  46150.     4.8800     0.0634(18)    319294.     0.06276    0.06282
  46170.     4.8821     0.0633(18)    318946.     0.06275    0.06282
  46190.     4.8843     0.0686(19)    288637.     0.06274    0.06281
  46210.     4.8864     0.0631(18)    320055.     0.06274    0.06281
  46230.     4.8885     0.0647(18)    310708.     0.06273    0.06281
  46250.     4.8906     0.0665(18)    299508.     0.06273    0.06280
  46270.     4.8927     0.0635(18)    314555.     0.06272    0.06280
  46290.     4.8949     0.0656(18)    302029.     0.06272    0.06280
  46310.     4.8970     0.0632(18)    314982.     0.06271    0.06280
  46330.     4.8991     0.0632(18)    313752.     0.06271    0.06280
  46350.     4.9012     0.0671(19)    289640.     0.06270    0.06279
  46370.     4.9033     0.0638(18)    308834.     0.06270    0.06279
  46390.     4.9054     0.0637(18)    307874.     0.06269    0.06279
  46410.     4.9076     0.0667(19)    290621.     0.06268    0.06279
  46430.     4.9097     0.0622(18)    315419.     0.06268    0.06279
  46450.     4.9118     0.0628(18)    309312.     0.06267    0.06279
  46470.     4.9139     0.0659(19)    291431.     0.06267    0.06279
  46490.     4.9160     0.0647(18)    297120.     0.06266    0.06279
  46510.     4.9182     0.0643(18)    299916.     0.06266    0.06279
  46530.     4.9203     0.0648(18)    296120.     0.06265    0.06279
  46550.     4.9224     0.0647(18)    296431.     0.06264    0.06279
  46570.     4.9245     0.0673(19)    282354.     0.06264    0.06279
  46590.     4.9266     0.0640(18)    298977.     0.06263    0.06279
  46610.     4.9288     0.0634(18)    303167.     0.06263    0.06280
  46630.     4.9309     0.0671(19)    281883.     0.06262    0.06280
  46650.     4.9330     0.0645(18)    295302.     0.06261    0.06280
  46670.     4.9351     0.0654(19)    289951.     0.06261    0.06281
  46690.     4.9372     0.0623(18)    307471.     0.06260    0.06282
  46710.     4.9393     0.0652(19)    290261.     0.06260    0.06283
  46730.     4.9415     0.0654(19)    288416.     0.06259    0.06284
  46750.     4.9436     0.0647(19)    291865.     0.06259    0.06285
  46770.     4.9457     0.0642(18)    292756.     0.06258    0.06287
  46790.     4.9478     0.0630(18)    299195.     0.06257    0.06290
  46810.     4.9499     0.0653(19)    284970.     0.06257    0.06293
  46830.     4.9521     0.0628(18)    297409.     0.06256    0.06298
  46850.     4.9542     0.0693(20)    262617.     0.06256    0.06304
  46870.     4.9563     0.0652(19)    282531.     0.06255    0.06311
  46890.     4.9584     0.0656(19)    281472.     0.06255    0.06322
  46910.     4.9605     0.0640(19)    288946.     0.06254    0.06335
  46930.     4.9627     0.0688(19)    263220.     0.06253    0.06352
  46950.     4.9648     0.0665(19)    274731.     0.06253    0.06374
  46970.     4.9669     0.0639(19)    287158.     0.06252    0.06401
  46990.     4.9690     0.0631(19)    291218.     0.06252    0.06435
  47010.     4.9711     0.0642(19)    284462.     0.06251    0.06474
  47030.     4.9732     0.0645(19)    282919.     0.06251    0.06520
  47050.     4.9754     0.0674(19)    266795.     0.06250    0.06572
  47070.     4.9775     0.0651(19)    278002.     0.06249    0.06630
  47090.     4.9796     0.0644(19)    279369.     0.06249    0.06693
  47110.     4.9817     0.0633(19)    284964.     0.06248    0.06758
  47130.     4.9838     0.0692(20)    254198.     0.06248    0.06823
  47150.     4.9860     0.0651(19)    273961.     0.06247    0.06886
  47170.     4.9881     0.0640(19)    278128.     0.06247    0.06942
  47190.     4.9902     0.0655(19)    270533.     0.06246    0.06989
  47210.     4.9923     0.0655(19)    269756.     0.06246    0.07023
  47230.     4.9944     0.0640(19)    276426.     0.06245    0.07042
  47250.     4.9966     0.0657(19)    266284.     0.06245    0.07045
  47270.     4.9987     0.0666(20)    261939.     0.06244    0.07032
  47290.     5.0008     0.0667(20)    260444.     0.06244    0.07004
  47310.     5.0029     0.0659(19)    263542.     0.06243    0.06966
  47330.     5.0050     0.0651(19)    267839.     0.06243    0.06919
  47350.     5.0071     0.0687(20)    249455.     0.06242    0.06868
  47370.     5.0093     0.0689(20)    248758.     0.06242    0.06815
  47390.     5.0114     0.0621(19)    282821.     0.06241    0.06764
  47410.     5.0135     0.0665(20)    258971.     0.06241    0.06717
  47430.     5.0156     0.0661(20)    260072.     0.06240    0.06678
  47450.     5.0177     0.0674(20)    254141.     0.06240    0.06647
  47470.     5.0199     0.0656(20)    262074.     0.06239    0.06626
  47490.     5.0220     0.0681(20)    249105.     0.06239    0.06617
  47510.     5.0241     0.0629(19)    273940.     0.06238    0.06618
  47530.     5.0262     0.0647(19)    265449.     0.06238    0.06630
  47550.     5.0283     0.0668(20)    254302.     0.06237    0.06651
  47570.     5.0305     0.0628(19)    274916.     0.06237    0.06681
  47590.     5.0326     0.0662(20)    258719.     0.06236    0.06717
  47610.     5.0347     0.0662(20)    258767.     0.06236    0.06756
  47630.     5.0368     0.0676(20)    250313.     0.06236    0.06796
  47650.     5.0389     0.0641(19)    267400.     0.06235    0.06834
  47670.     5.0410     0.0665(20)    255399.     0.06235    0.06866
  47690.     5.0432     0.0651(20)    260972.     0.06234    0.06889
  47710.     5.0453     0.0633(19)    268905.     0.06234    0.06901
  47730.     5.0474     0.0652(20)    259800.     0.06234    0.06901
  47750.     5.0495     0.0679(20)    247634.     0.06233    0.06889
  47770.     5.0516     0.0696(20)    240196.     0.06233    0.06864
  47790.     5.0538     0.0646(20)    262399.     0.06233    0.06830
  47810.     5.0559     0.0647(20)    260696.     0.06232    0.06788
  47830.     5.0580     0.0643(19)    263375.     0.06232    0.06740
  47850.     5.0601     0.0669(20)    249884.     0.06232    0.06689
  47870.     5.0622     0.0662(20)    253641.     0.06231    0.06638
  47890.     5.0644     0.0665(20)    251300.     0.06231    0.06587
  47910.     5.0665     0.0643(20)    260063.     0.06231    0.06539
  47930.     5.0686     0.0673(20)    245633.     0.06230    0.06494
  47950.     5.0707     0.0656(20)    252558.     0.06230    0.06454
  47970.     5.0728     0.0653(20)    255626.     0.06230    0.06418
  47990.     5.0749     0.0674(20)    246203.     0.06230    0.06387
  48010.     5.0771     0.0631(19)    265545.     0.06229    0.06360
  48030.     5.0792     0.0655(20)    252136.     0.06229    0.06338
  48050.     5.0813     0.0668(20)    245934.     0.06229    0.06320
  48070.     5.0834     0.0641(20)    256580.     0.06229    0.06305
  48090.     5.0855     0.0643(20)    254821.     0.06229    0.06293
  48110.     5.0877     0.0664(20)    243309.     0.06228    0.06283
  48130.     5.0898     0.0661(20)    244186.     0.06228    0.06275
  48150.     5.0919     0.0639(20)    255415.     0.06228    0.06269
  48170.     5.0940     0.0667(20)    242382.     0.06228    0.06263
  48190.     5.0961     0.0645(20)    252898.     0.06228    0.06259
  48210.     5.0983     0.0638(20)    255093.     0.06228    0.06256
  48230.     5.1004     0.0654(20)    245784.     0.06227    0.06253
  48250.     5.1025     0.0649(20)    247148.     0.06227    0.06251
  48270.     5.1046     0.0661(20)    240097.     0.06227    0.06249
  48290.     5.1067     0.0672(21)    235252.     0.06227    0.06247
  48310.     5.1088     0.0637(20)    251440.     0.06227    0.06246
  48330.     5.1110     0.0652(20)    244285.     0.06227    0.06245
  48350.     5.1131     0.0660(20)    239804.     0.06227    0.06244
  48370.     5.1152     0.0643(20)    247681.     0.06227    0.06243
  48390.     5.1173     0.0683(21)    229230.     0.06227    0.06242
  48410.     5.1194     0.0623(20)    255659.     0.06227    0.06241
  48430.     5.1216     0.0681(21)    228005.     0.06227    0.06240
  48450.     5.1237     0.0653(20)    240253.     0.06227    0.06240
  48470.     5.1258     0.0638(20)    247936.     0.06227    0.06239
  48490.     5.1279     0.0672(21)    232061.     0.06227    0.06239
  48510.     5.1300     0.0637(20)    248784.     0.06227    0.06238
  48530.     5.1322     0.0631(20)    251853.     0.06227    0.06238
  48550.     5.1343     0.0631(20)    250620.     0.06227    0.06237
  48570.     5.1364     0.0648(20)    242159.     0.06227    0.06237
  48590.     5.1385     0.0630(20)    250595.     0.06227    0.06237
  48610.     5.1406     0.0631(20)    249784.     0.06228    0.06237
  48630.     5.1428     0.0624(20)    252438.     0.06228    0.06236
  48650.     5.1449     0.0671(21)    232091.     0.06228    0.06237
  48670.     5.1470     0.0645(20)    244444.     0.06228    0.06237
  48690.     5.1491     0.0635(20)    249973.     0.06228    0.06237
  48710.     5.1512     0.0618(20)    256305.     0.06228    0.06237
  48730.     5.1533     0.0625(20)    250658.     0.06229    0.06237
  48750.     5.1555     0.0642(20)    242520.     0.06229    0.06237
  48770.     5.1576     0.0668(21)    230435.     0.06229    0.06237
  48790.     5.1597     0.0637(20)    245279.     0.06229    0.06237
  48810.     5.1618     0.0641(20)    242479.     0.06230    0.06237
  48830.     5.1639     0.0621(20)    253898.     0.06230    0.06237
  48850.     5.1661     0.0637(20)    246090.     0.06230    0.06238
  48870.     5.1682     0.0639(20)    244710.     0.06231    0.06238
  48890.     5.1703     0.0649(20)    239321.     0.06231    0.06238
  48910.     5.1724     0.0644(20)    240620.     0.06231    0.06238
  48930.     5.1745     0.0646(20)    238832.     0.06232    0.06238
  48950.     5.1767     0.0613(20)    254603.     0.06232    0.06239
  48970.     5.1788     0.0604(20)    258023.     0.06232    0.06239
  48990.     5.1809     0.0632(20)    243105.     0.06233    0.06239
  49010.     5.1830     0.0615(20)    251803.     0.06233    0.06240
  49030.     5.1851     0.0616(20)    250063.     0.06234    0.06240
  49050.     5.1873     0.0627(20)    244746.     0.06234    0.06240
  49070.     5.1894     0.0645(21)    237285.     0.06235    0.06241
  49090.     5.1915     0.0635(20)    240418.     0.06235    0.06241
  49110.     5.1936     0.0592(20)    262441.     0.06236    0.06242
  49130.     5.1957     0.0618(20)    248379.     0.06236    0.06242
  49150.     5.1978     0.0645(21)    235989.     0.06237    0.06243
  49170.     5.2000     0.0632(20)    241654.     0.06238    0.06243
  49190.     5.2021     0.0590(20)    262355.     0.06238    0.06244
  49210.     5.2042     0.0621(20)    245136.     0.06239    0.06244
  49230.     5.2063     0.0613(20)    249966.     0.06239    0.06245
  49250.     5.2084     0.0634(20)    238737.     0.06240    0.06246
  49270.     5.2106     0.0614(20)    249139.     0.06241    0.06246
  49290.     5.2127     0.0610(20)    250146.     0.06241    0.06247
  49310.     5.2148     0.0662(21)    226534.     0.06242    0.06247
  49330.     5.2169     0.0636(21)    237510.     0.06243    0.06248
  49350.     5.2190     0.0622(20)    243004.     0.06244    0.06249
  49370.     5.2212     0.0624(20)    242515.     0.06244    0.06250
  49390.     5.2233     0.0614(20)    245208.     0.06245    0.06250
  49410.     5.2254     0.0597(20)    253028.     0.06246    0.06251
  49430.     5.2275     0.0616(20)    241870.     0.06247    0.06252
  49450.     5.2296     0.0646(21)    227539.     0.06248    0.06253
  49470.     5.2318     0.0633(21)    233100.     0.06249    0.06254
  49490.     5.2339     0.0641(21)    230162.     0.06249    0.06255
  49510.     5.2360     0.0631(21)    233278.     0.06250    0.06255
  49530.     5.2381     0.0622(20)    237964.     0.06251    0.06256
  49550.     5.2402     0.0623(21)    234734.     0.06252    0.06257
  49570.     5.2423     0.0631(21)    230971.     0.06253    0.06258
  49590.     5.2445     0.0635(21)    228994.     0.06254    0.06259
  49610.     5.2466     0.0633(21)    228945.     0.06255    0.06260
  49630.     5.2487     0.0620(21)    233189.     0.06256    0.06261
  49650.     5.2508     0.0648(21)    221137.     0.06257    0.06262
  49670.     5.2529     0.0655(21)    217043.     0.06258    0.06263
  49690.     5.2551     0.0632(21)    226177.     0.06259    0.06265
  49710.     5.2572     0.0641(21)    222541.     0.06260    0.06266
  49730.     5.2593     0.0659(22)    216057.     0.06262    0.06267
  49750.     5.2614     0.0599(20)    242006.     0.06263    0.06267
  49770.     5.2635     0.0630(21)    224996.     0.06264    0.06268
  49790.     5.2657     0.0615(21)    231323.     0.06265    0.06269
  49810.     5.2678     0.0625(21)    225158.     0.06266    0.06271
  49830.     5.2699     0.0643(22)    216286.     0.06267    0.06272
  49850.     5.2720     0.0602(21)    233583.     0.06269    0.06273
  49870.     5.2741     0.0636(21)    217816.     0.06270    0.06275
  49890.     5.2763     0.0657(22)    207882.     0.06271    0.06276
  49910.     5.2784     0.0631(21)    217712.     0.06273    0.06277
  49930.     5.2805     0.0612(21)    225494.     0.06274    0.06279
  49950.     5.2826     0.0636(22)    213921.     0.06275    0.06280
  49970.     5.2847     0.0640(22)    211594.     0.06277    0.06282
  49990.     5.2868     0.0638(22)    209911.     0.06278    0.06283
  50010.     5.2890     0.0626(22)    214494.     0.06279    0.06285
  50030.     5.2911     0.0607(21)    223157.     0.06281    0.06286
  50050.     5.2932     0.0640(22)    209337.     0.06282    0.06288
  50070.     5.2953     0.0644(22)    206524.     0.06284    0.06289
  50090.     5.2974     0.0655(22)    202287.     0.06285    0.06291
  50110.     5.2996     0.0621(22)    216028.     0.06287    0.06292
  50130.     5.3017     0.0623(22)    214734.     0.06288    0.06294
  50150.     5.3038     0.0623(22)    214149.     0.06290    0.06296
  50170.     5.3059     0.0629(22)    211378.     0.06291    0.06297
  50190.     5.3080     0.0661(22)    198378.     0.06293    0.06299
  50210.     5.3102     0.0596(21)    223918.     0.06295    0.06301
  50230.     5.3123     0.0633(22)    208214.     0.06296    0.06302
  50250.     5.3144     0.0623(22)    212218.     0.06298    0.06304
  50270.     5.3165     0.0600(21)    220377.     0.06299    0.06305
  50290.     5.3186     0.0648(22)    200233.     0.06301    0.06307
  50310.     5.3208     0.0679(23)    189238.     0.06303    0.06309
  50330.     5.3229     0.0662(23)    192862.     0.06305    0.06311
  50350.     5.3250     0.0621(22)    208164.     0.06306    0.06313
  50370.     5.3271     0.0651(23)    196467.     0.06308    0.06315
  50390.     5.3292     0.0656(23)    194987.     0.06310    0.06317
  50410.     5.3314     0.0675(23)    187897.     0.06312    0.06319
  50430.     5.3335     0.0618(22)    210067.     0.06314    0.06321
  50450.     5.3356     0.0656(23)    195858.     0.06315    0.06323
  50470.     5.3377     0.0633(22)    204894.     0.06317    0.06325
  50490.     5.3398     0.0669(23)    191473.     0.06319    0.06327
  50510.     5.3419     0.0623(22)    208681.     0.06321    0.06330
  50530.     5.3441     0.0660(23)    194109.     0.06323    0.06332
  50550.     5.3462     0.0624(22)    206391.     0.06325    0.06334
  50570.     5.3483     0.0621(22)    208077.     0.06327    0.06336
  50590.     5.3504     0.0619(22)    208341.     0.06329    0.06339
  50610.     5.3525     0.0596(21)    217925.     0.06331    0.06341
  50630.     5.3547     0.0633(22)    201770.     0.06333    0.06344
  50650.     5.3568     0.0663(23)    190510.     0.06335    0.06346
  50670.     5.3589     0.0648(23)    194439.     0.06337    0.06349
  50690.     5.3610     0.0647(23)    194031.     0.06339    0.06351
  50710.     5.3631     0.0667(23)    186807.     0.06341    0.06354
  50730.     5.3653     0.0651(23)    192505.     0.06343    0.06356
  50750.     5.3674     0.0629(22)    202121.     0.06346    0.06359
  50770.     5.3695     0.0615(22)    205821.     0.06348    0.06362
  50790.     5.3716     0.0645(23)    194928.     0.06350    0.06365
  50810.     5.3737     0.0635(22)    199393.     0.06352    0.06368
  50830.     5.3759     0.0654(23)    189689.     0.06354    0.06370
  50850.     5.3780     0.0639(23)    194832.     0.06357    0.06373
  50870.     5.3801     0.0648(23)    191592.     0.06359    0.06377
  50890.     5.3822     0.0655(23)    189237.     0.06361    0.06380
  50910.     5.3843     0.0650(23)    192501.     0.06364    0.06383
  50930.     5.3865     0.0646(23)    193149.     0.06366    0.06386
  50950.     5.3886     0.0630(22)    199269.     0.06368    0.06390
  50970.     5.3907     0.0674(23)    183182.     0.06371    0.06393
  50990.     5.3928     0.0599(22)    212863.     0.06373    0.06397
  51010.     5.3949     0.0612(22)    207944.     0.06375    0.06401
  51030.     5.3971     0.0667(23)    186092.     0.06378    0.06405
  51050.     5.3992     0.0632(22)    198844.     0.06380    0.06409
  51070.     5.4013     0.0628(22)    200013.     0.06383    0.06413
  51090.     5.4034     0.0617(22)    203073.     0.06385    0.06418
  51110.     5.4055     0.0620(22)    202988.     0.06388    0.06423
  51130.     5.4076     0.0648(23)    191944.     0.06390    0.06428
  51150.     5.4098     0.0620(22)    202624.     0.06393    0.06434
  51170.     5.4119     0.0629(22)    199266.     0.06395    0.06441
  51190.     5.4140     0.0645(23)    191972.     0.06398    0.06448
  51210.     5.4161     0.0628(22)    199109.     0.06400    0.06457
  51230.     5.4182     0.0625(22)    200096.     0.06403    0.06468
  51250.     5.4204     0.0674(23)    181438.     0.06406    0.06481
  51270.     5.4225     0.0620(22)    201699.     0.06408    0.06497
  51290.     5.4246     0.0656(23)    188585.     0.06411    0.06516
  51310.     5.4267     0.0632(23)    197234.     0.06414    0.06540
  51330.     5.4288     0.0665(23)    184574.     0.06416    0.06569
  51350.     5.4310     0.0658(23)    186454.     0.06419    0.06605
  51370.     5.4331     0.0678(24)    179301.     0.06422    0.06648
  51390.     5.4352     0.0669(23)    182733.     0.06424    0.06699
  51410.     5.4373     0.0700(24)    173143.     0.06427    0.06759
  51430.     5.4394     0.0686(24)    176303.     0.06430    0.06829
  51450.     5.4416     0.0683(24)    175991.     0.06433    0.06908
  51470.     5.4437     0.0699(24)    169696.     0.06435    0.06996
  51490.     5.4458     0.0748(25)    155140.     0.06438    0.07093
  51510.     5.4479     0.0756(26)    152346.     0.06441    0.07196
  51530.     5.4500     0.0725(25)    160803.     0.06444    0.07303
  51550.     5.4522     0.0774(26)    146590.     0.06447    0.07411
  51570.     5.4543     0.0770(26)    147794.     0.06450    0.07517
  51590.     5.4564     0.0792(26)    142670.     0.06452    0.07617
  51610.     5.4585     0.0829(27)    133593.     0.06455    0.07704
  51630.     5.4606     0.0854(28)    127666.     0.06458    0.07776
  51650.     5.4628     0.0832(28)    131285.     0.06461    0.07827
  51670.     5.4649     0.0824(27)    134008.     0.06464    0.07855
  51690.     5.4670     0.0824(27)    133026.     0.06467    0.07858
  51710.     5.4691     0.0814(27)    134947.     0.06470    0.07838
  51730.     5.4712     0.0861(28)    125175.     0.06473    0.07795
  51750.     5.4734     0.0868(28)    123363.     0.06476    0.07733
  51770.     5.4755     0.0787(27)    138867.     0.06479    0.07656
  51790.     5.4776     0.0783(27)    141039.     0.06482    0.07569
  51810.     5.4797     0.0787(27)    139137.     0.06485    0.07474
  51830.     5.4818     0.0770(26)    142759.     0.06488    0.07377
  51850.     5.4839     0.0729(26)    152397.     0.06491    0.07279
  51870.     5.4861     0.0744(26)    147542.     0.06494    0.07185
  51890.     5.4882     0.0786(27)    136229.     0.06497    0.07097
  51910.     5.4903     0.0677(25)    163381.     0.06500    0.07015
  51930.     5.4924     0.0684(25)    160654.     0.06503    0.06942
  51950.     5.4945     0.0714(26)    151396.     0.06506    0.06877
  51970.     5.4967     0.0717(26)    150649.     0.06509    0.06821
  51990.     5.4988     0.0693(25)    158024.     0.06512    0.06773
  52010.     5.5009     0.0676(25)    162868.     0.06516    0.06733
  52030.     5.5030     0.0676(25)    161912.     0.06519    0.06700
  52050.     5.5051     0.0678(25)    160133.     0.06522    0.06673
  52070.     5.5073     0.0645(24)    169598.     0.06525    0.06652
  52090.     5.5094     0.0674(25)    160343.     0.06528    0.06636
  52110.     5.5115     0.0687(25)    155896.     0.06531    0.06623
  52130.     5.5136     0.0642(24)    168585.     0.06535    0.06613
  52150.     5.5157     0.0650(25)    166470.     0.06538    0.06606
  52170.     5.5179     0.0630(24)    171278.     0.06541    0.06601
  52190.     5.5200     0.0677(25)    156306.     0.06544    0.06597
  52210.     5.5221     0.0666(25)    158825.     0.06547    0.06595
  52230.     5.5242     0.0638(25)    166344.     0.06550    0.06593
  52250.     5.5263     0.0659(25)    158135.     0.06554    0.06593
  52270.     5.5285     0.0652(25)    159962.     0.06557    0.06593
  52290.     5.5306     0.0701(26)    145192.     0.06560    0.06593
  52310.     5.5327     0.0689(26)    147756.     0.06563    0.06594
  52330.     5.5348     0.0666(26)    153204.     0.06567    0.06595
  52350.     5.5369     0.0685(26)    147469.     0.06570    0.06597
  52370.     5.5391     0.0667(26)    152061.     0.06573    0.06599
  52390.     5.5412     0.0664(26)    152305.     0.06576    0.06600
  52410.     5.5433     0.0695(26)    142977.     0.06580    0.06602
  52430.     5.5454     0.0674(26)    146890.     0.06583    0.06604
  52450.     5.5475     0.0722(27)    134007.     0.06586    0.06607
  52470.     5.5497     0.0696(27)    139282.     0.06589    0.06609
  52490.     5.5518     0.0666(26)    145836.     0.06593    0.06611
  52510.     5.5539     0.0697(27)    136995.     0.06596    0.06614
  52530.     5.5560     0.0681(27)    141489.     0.06599    0.06616
  52550.     5.5581     0.0659(26)    146532.     0.06602    0.06619
  52570.     5.5603     0.0664(26)    145448.     0.06606    0.06621
  52590.     5.5624     0.0676(27)    142182.     0.06609    0.06624
  52610.     5.5645     0.0655(26)    146826.     0.06612    0.06627
  52630.     5.5666     0.0659(26)    145959.     0.06615    0.06629
  52650.     5.5687     0.0700(27)    135485.     0.06619    0.06632
  52670.     5.5708     0.0648(26)    148236.     0.06622    0.06635
  52690.     5.5730     0.0706(27)    133897.     0.06625    0.06638
  52710.     5.5751     0.0688(27)    138143.     0.06628    0.06640
  52730.     5.5772     0.0696(27)    135387.     0.06632    0.06643
  52750.     5.5793     0.0676(27)    140449.     0.06635    0.06646
  52770.     5.5814     0.0694(27)    136082.     0.06638    0.06649
  52790.     5.5836     0.0701(27)    134725.     0.06641    0.06652
  52810.     5.5857     0.0661(26)    145092.     0.06645    0.06655
  52830.     5.5878     0.0645(26)    148755.     0.06648    0.06658
  52850.     5.5899     0.0647(26)    148374.     0.06651    0.06661
  52870.     5.5920     0.0666(27)    141159.     0.06654    0.06664
  52890.     5.5942     0.0730(28)    126040.     0.06658    0.06667
  52910.     5.5963     0.0694(27)    134144.     0.06661    0.06670
  52930.     5.5984     0.0685(27)    135179.     0.06664    0.06673
  52950.     5.6005     0.0692(27)    133883.     0.06667    0.06676
  52970.     5.6026     0.0707(28)    130302.     0.06670    0.06679
  52990.     5.6048     0.0666(27)    139770.     0.06674    0.06682
  53010.     5.6069     0.0670(27)    137345.     0.06677    0.06685
  53030.     5.6090     0.0701(28)    130014.     0.06680    0.06688
  53050.     5.6111     0.0653(27)    141908.     0.06683    0.06691
  53070.     5.6132     0.0667(27)    138967.     0.06686    0.06694
  53090.     5.6154     0.0670(27)    137381.     0.06690    0.06697
  53110.     5.6175     0.0653(26)    142514.     0.06693    0.06700
  53130.     5.6196     0.0739(29)    120172.     0.06696    0.06703
  53150.     5.6217     0.0652(27)    141067.     0.06699    0.06706
  53170.     5.6238     0.0655(27)    140078.     0.06702    0.06709
  53190.     5.6260     0.0700(28)    129799.     0.06705    0.06712
  53210.     5.6281     0.0692(28)    131908.     0.06708    0.06715
  53230.     5.6302     0.0688(28)    132002.     0.06711    0.06718
  53250.     5.6323     0.0702(28)    129714.     0.06715    0.06721
  53270.     5.6344     0.0694(28)    131342.     0.06718    0.06725
  53290.     5.6366     0.0650(27)    141417.     0.06721    0.06728
  53310.     5.6387     0.0638(26)    143719.     0.06724    0.06731
  53330.     5.6408     0.0673(27)    133324.     0.06727    0.06734
  53350.     5.6429     0.0662(27)    136517.     0.06730    0.06737
  53370.     5.6450     0.0691(28)    129924.     0.06733    0.06741
  53390.     5.6472     0.0704(28)    126335.     0.06736    0.06744
  53410.     5.6493     0.0658(27)    136940.     0.06739    0.06748
  53430.     5.6514     0.0705(28)    124513.     0.06742    0.06752
  53450.     5.6535     0.0651(27)    137745.     0.06745    0.06756
  53470.     5.6556     0.0673(27)    132556.     0.06748    0.06760
  53490.     5.6578     0.0684(28)    130204.     0.06750    0.06764
  53510.     5.6599     0.0714(29)    122804.     0.06753    0.06769
  53530.     5.6620     0.0681(28)    130070.     0.06756    0.06774
  53550.     5.6641     0.0711(29)    122721.     0.06759    0.06779
  53570.     5.6662     0.0705(28)    123951.     0.06762    0.06785
  53590.     5.6684     0.0664(27)    132728.     0.06765    0.06791
  53610.     5.6705     0.0685(28)    127082.     0.06768    0.06797
  53630.     5.6726     0.0661(27)    132916.     0.06770    0.06803
  53650.     5.6747     0.0716(29)    120319.     0.06773    0.06809
  53670.     5.6768     0.0675(28)    130207.     0.06776    0.06815
  53690.     5.6790     0.0688(28)    126268.     0.06779    0.06821
  53710.     5.6811     0.0688(28)    127002.     0.06781    0.06827
  53730.     5.6832     0.0707(29)    122264.     0.06784    0.06832
  53750.     5.6853     0.0683(28)    127994.     0.06787    0.06836
  53770.     5.6874     0.0679(28)    128136.     0.06789    0.06840
  53790.     5.6896     0.0676(28)    129352.     0.06792    0.06843
  53810.     5.6917     0.0678(28)    127899.     0.06794    0.06846
  53830.     5.6938     0.0688(28)    124659.     0.06797    0.06847
  53850.     5.6959     0.0698(29)    122657.     0.06800    0.06848
  53870.     5.6980     0.0706(29)    121229.     0.06802    0.06848
  53890.     5.7001     0.0655(27)    132325.     0.06805    0.06848
  53910.     5.7023     0.0689(28)    123823.     0.06807    0.06847
  53930.     5.7044     0.0696(29)    122163.     0.06810    0.06847
  53950.     5.7065     0.0666(28)    129013.     0.06812    0.06846
  53970.     5.7086     0.0709(29)    120000.     0.06814    0.06845
  53990.     5.7107     0.0674(28)    127501.     0.06817    0.06844
  54010.     5.7129     0.0678(28)    125372.     0.06819    0.06844
  54030.     5.7150     0.0661(28)    130202.     0.06821    0.06843
  54050.     5.7171     0.0656(28)    131794.     0.06824    0.06843
  54070.     5.7192     0.0712(29)    119148.     0.06826    0.06847
  54090.     5.7213     0.0687(28)    124115.     0.06828    0.06847
  54110.     5.7235     0.0676(28)    126180.     0.06830    0.06847
  54130.     5.7256     0.0671(28)    127502.     0.06832    0.06848
  54150.     5.7277     0.0621(27)    140480.     0.06835    0.06849
  54170.     5.7298     0.0629(27)    137925.     0.06837    0.06850
  54190.     5.7319     0.0667(28)    128003.     0.06839    0.06852
  54210.     5.7341     0.0630(27)    136897.     0.06841    0.06853
  54230.     5.7362     0.0677(28)    125385.     0.06843    0.06855
  54250.     5.7383     0.0694(29)    121237.     0.06845    0.06856
  54270.     5.7404     0.0646(28)    130948.     0.06847    0.06858
  54290.     5.7425     0.0699(29)    117740.     0.06849    0.06860
  54310.     5.7447     0.0689(29)    119279.     0.06851    0.06862
  54330.     5.7468     0.0647(28)    128932.     0.06852    0.06864
  54350.     5.7489     0.0644(28)    128896.     0.06854    0.06865
  54370.     5.7510     0.0651(28)    128531.     0.06856    0.06867
  54390.     5.7531     0.0634(27)    132862.     0.06858    0.06869
  54410.     5.7553     0.0619(27)    135688.     0.06859    0.06871
  54430.     5.7574     0.0636(28)    130738.     0.06861    0.06871
  54450.     5.7595     0.0647(28)    128530.     0.06863    0.06873
  54470.     5.7616     0.0662(28)    125967.     0.06864    0.06875
  54490.     5.7637     0.0647(28)    129185.     0.06866    0.06877
  54510.     5.7659     0.0664(28)    125189.     0.06867    0.06879
  54530.     5.7680     0.0648(28)    129455.     0.06869    0.06881
  54550.     5.7701     0.0640(28)    130213.     0.06870    0.06884
  54570.     5.7722     0.0646(28)    128293.     0.06872    0.06886
  54590.     5.7743     0.0653(28)    126887.     0.06873    0.06888
  54610.     5.7765     0.0695(29)    116559.     0.06874    0.06891
  54630.     5.7786     0.0665(28)    123268.     0.06876    0.06894
  54650.     5.7807     0.0659(28)    124108.     0.06877    0.06898
  54670.     5.7828     0.0692(29)    116214.     0.06878    0.06902
  54690.     5.7849     0.0630(28)    130703.     0.06879    0.06906
  54710.     5.7871     0.0650(28)    125355.     0.06881    0.06912
  54730.     5.7892     0.0642(28)    127373.     0.06882    0.06918
  54750.     5.7913     0.0664(29)    121513.     0.06883    0.06925
  54770.     5.7934     0.0641(28)    126307.     0.06884    0.06933
  54790.     5.7955     0.0611(27)    133024.     0.06885    0.06943
  54810.     5.7977     0.0688(30)    113926.     0.06886    0.06953
  54830.     5.7998     0.0670(29)    116831.     0.06887    0.06965
  54850.     5.8019     0.0650(29)    120487.     0.06887    0.06978
  54870.     5.8040     0.0647(29)    122104.     0.06888    0.06992
  54890.     5.8061     0.0691(30)    112921.     0.06889    0.07007
  54910.     5.8083     0.0660(29)    118922.     0.06890    0.07023
  54930.     5.8104     0.0674(29)    115781.     0.06890    0.07039
  54950.     5.8125     0.0643(29)    122089.     0.06891    0.07054
  54970.     5.8146     0.0644(29)    121823.     0.06892    0.07069
  54990.     5.8167     0.0687(30)    111824.     0.06892    0.07083
  55010.     5.8189     0.0647(29)    120529.     0.06893    0.07095
  55030.     5.8210     0.0676(30)    113480.     0.06893    0.07105
  55050.     5.8231     0.0689(30)    110347.     0.06893    0.07111
  55070.     5.8252     0.0711(31)    104873.     0.06894    0.07115
  55090.     5.8273     0.0691(30)    108107.     0.06894    0.07115
  55110.     5.8295     0.0690(30)    108127.     0.06894    0.07112
  55130.     5.8316     0.0671(30)    111674.     0.06895    0.07106
  55150.     5.8337     0.0671(30)    113176.     0.06895    0.07097
  55170.     5.8358     0.0633(29)    121398.     0.06895    0.07086
  55190.     5.8379     0.0683(30)    110505.     0.06895    0.07074
  55210.     5.8401     0.0662(30)    113625.     0.06895    0.07060
  55230.     5.8422     0.0653(29)    114934.     0.06895    0.07046
  55250.     5.8443     0.0651(29)    115982.     0.06895    0.07031
  55270.     5.8464     0.0667(30)    111747.     0.06895    0.07017
  55290.     5.8485     0.0704(31)    104386.     0.06895    0.07004
  55310.     5.8507     0.0687(31)    106674.     0.06895    0.06991
  55330.     5.8528     0.0711(31)    101742.     0.06894    0.06979
  55350.     5.8549     0.0695(31)    104746.     0.06894    0.06968
  55370.     5.8570     0.0662(30)    110624.     0.06894    0.06958
  55390.     5.8591     0.0699(31)    102587.     0.06894    0.06950
  55410.     5.8613     0.0704(31)    102310.     0.06893    0.06942
  55430.     5.8634     0.0661(30)    110284.     0.06893    0.06936
  55450.     5.8655     0.0642(30)    114492.     0.06892    0.06930
  55470.     5.8676     0.0693(31)    103213.     0.06892    0.06926
  55490.     5.8697     0.0655(30)    110809.     0.06891    0.06922
  55510.     5.8719     0.0687(31)    104989.     0.06890    0.06918
  55530.     5.8740     0.0692(31)    104118.     0.06890    0.06915
  55550.     5.8761     0.0664(30)    109671.     0.06889    0.06913
  55570.     5.8782     0.0592(28)    127007.     0.06888    0.06911
  55590.     5.8803     0.0687(31)    105991.     0.06887    0.06909
  55610.     5.8825     0.0696(31)    103457.     0.06886    0.06907
  55630.     5.8846     0.0702(31)    102395.     0.06885    0.06906
  55650.     5.8867     0.0667(30)    108796.     0.06884    0.06904
  55670.     5.8888     0.0696(31)    103209.     0.06883    0.06903
  55690.     5.8909     0.0689(31)    104401.     0.06882    0.06901
  55710.     5.8931     0.0689(31)    104661.     0.06881    0.06900
  55730.     5.8952     0.0672(31)    107156.     0.06880    0.06899
  55750.     5.8973     0.0684(31)    104849.     0.06879    0.06898
  55770.     5.8994     0.0693(31)    102044.     0.06878    0.06896
  55790.     5.9015     0.0697(31)    102255.     0.06876    0.06895
  55810.     5.9037     0.0652(30)    110083.     0.06875    0.06894
  55830.     5.9058     0.0661(30)    108148.     0.06874    0.06893
  55850.     5.9079     0.0692(31)    102238.     0.06872    0.06892
  55870.     5.9100     0.0673(31)    105149.     0.06871    0.06890
  55890.     5.9121     0.0723(32)    95407.      0.06869    0.06889
  55910.     5.9143     0.0676(31)    103980.     0.06868    0.06888
  55930.     5.9164     0.0634(30)    113294.     0.06866    0.06886
  55950.     5.9185     0.0717(32)    97394.      0.06864    0.06885
  55970.     5.9206     0.0643(30)    111944.     0.06863    0.06884
  55990.     5.9227     0.0650(30)    110351.     0.06861    0.06882
  56010.     5.9249     0.0667(31)    106855.     0.06859    0.06881
  56030.     5.9270     0.0678(31)    104218.     0.06857    0.06879
  56050.     5.9291     0.0665(31)    106833.     0.06855    0.06878
  56070.     5.9312     0.0621(29)    115705.     0.06853    0.06877
  56090.     5.9333     0.0667(31)    106226.     0.06851    0.06875
  56110.     5.9355     0.0663(31)    106592.     0.06849    0.06874
  56130.     5.9376     0.0689(31)    100901.     0.06847    0.06872
  56150.     5.9397     0.0642(30)    110343.     0.06845    0.06871
  56170.     5.9418     0.0633(30)    111778.     0.06843    0.06869
  56190.     5.9439     0.0671(31)    103045.     0.06841    0.06868
  56210.     5.9461     0.0650(31)    107434.     0.06839    0.06866
  56230.     5.9482     0.0635(30)    110429.     0.06837    0.06865
  56250.     5.9503     0.0674(31)    102097.     0.06834    0.06863
  56270.     5.9524     0.0662(31)    103751.     0.06832    0.06862
  56290.     5.9545     0.0669(31)    102286.     0.06830    0.06860
  56310.     5.9567     0.0657(31)    104273.     0.06827    0.06859
  56330.     5.9588     0.0626(30)    111025.     0.06825    0.06858
  56350.     5.9609     0.0721(33)    92843.      0.06822    0.06856
  56370.     5.9630     0.0698(32)    96532.      0.06820    0.06855
  56390.     5.9651     0.0649(31)    104225.     0.06817    0.06853
  56410.     5.9673     0.0691(32)    95786.      0.06815    0.06852
  56430.     5.9694     0.0665(32)    100710.     0.06812    0.06851
  56450.     5.9715     0.0687(32)    96262.      0.06810    0.06850
  56470.     5.9736     0.0631(31)    106556.     0.06807    0.06848
  56490.     5.9757     0.0734(34)    87713.      0.06804    0.06847
  56510.     5.9779     0.0688(33)    94261.      0.06802    0.06846
  56530.     5.9800     0.0691(33)    94037.      0.06799    0.06845
  56550.     5.9821     0.0674(32)    95761.      0.06796    0.06844
  56570.     5.9842     0.0672(32)    95790.      0.06793    0.06844
  56590.     5.9863     0.0661(32)    97124.      0.06791    0.06843
  56610.     5.9885     0.0637(32)    100696.     0.06788    0.06842
  56630.     5.9906     0.0701(33)    89427.      0.06785    0.06842
  56650.     5.9927     0.0698(33)    90182.      0.06782    0.06842
  56670.     5.9948     0.0664(32)    95937.      0.06779    0.06842
  56690.     5.9970     0.0698(33)    89819.      0.06776    0.06842
  56710.     5.9991     0.0705(34)    88393.      0.06773    0.06842
  56730.     6.0012     0.0716(34)    86118.      0.06770    0.06842
  56750.     6.0033     0.0677(33)    90688.      0.06767    0.06843
  56770.     6.0054     0.0693(34)    87851.      0.06764    0.06844
  56790.     6.0076     0.0684(33)    89237.      0.06761    0.06846
  56810.     6.0097     0.0701(34)    86221.      0.06758    0.06848
  56830.     6.0118     0.0695(34)    87251.      0.06755    0.06851
  56850.     6.0139     0.0718(35)    83188.      0.06752    0.06855
  56870.     6.0160     0.075(4)      79540.      0.0675     0.0686
  56890.     6.0182     0.073(4)      80211.      0.0675     0.0687
  56910.     6.0203     0.0696(34)    85519.      0.06743    0.06874
  56930.     6.0224     0.0723(35)    81678.      0.06740    0.06884
  56950.     6.0245     0.0716(35)    82074.      0.06737    0.06897
  56970.     6.0266     0.073(4)      79517.      0.0673     0.0691
  56990.     6.0288     0.074(4)      77807.      0.0673     0.0694
  57010.     6.0309     0.075(4)      76689.      0.0673     0.0696
  57030.     6.0330     0.072(4)      80327.      0.0672     0.0700
  57050.     6.0351     0.075(4)      77985.      0.0672     0.0704
  57070.     6.0372     0.077(4)      74422.      0.0672     0.0710
  57090.     6.0394     0.075(4)      77732.      0.0672     0.0717
  57110.     6.0415     0.075(4)      78114.      0.0671     0.0725
  57130.     6.0436     0.0724(35)    82650.      0.06710    0.07348
  57150.     6.0457     0.079(4)      73624.      0.0671     0.0747
  57170.     6.0478     0.079(4)      73560.      0.0670     0.0760
  57190.     6.0500     0.079(4)      73294.      0.0670     0.0776
  57210.     6.0521     0.079(4)      72964.      0.0670     0.0794
  57230.     6.0542     0.081(4)      70735.      0.0669     0.0814
  57250.     6.0563     0.081(4)      70171.      0.0669     0.0836
  57270.     6.0584     0.087(4)      63838.      0.0669     0.0860
  57290.     6.0606     0.083(4)      67450.      0.0669     0.0885
  57310.     6.0627     0.092(4)      58971.      0.0668     0.0911
  57330.     6.0648     0.089(4)      61236.      0.0668     0.0937
  57350.     6.0669     0.098(4)      54401.      0.0668     0.0963
  57370.     6.0690     0.091(4)      61307.      0.0667     0.0988
  57390.     6.0712     0.099(4)      54870.      0.0667     0.1010
  57410.     6.0733     0.100(4)      54348.      0.0667     0.1029
  57430.     6.0754     0.100(4)      53201.      0.0667     0.1045
  57450.     6.0775     0.101(4)      52251.      0.0666     0.1055
  57470.     6.0796     0.101(4)      52429.      0.0666     0.1060
  57490.     6.0818     0.109(5)      47600.      0.0666     0.1060
  57510.     6.0839     0.106(5)      48575.      0.0666     0.1054
  57530.     6.0860     0.110(5)      45794.      0.0665     0.1043
  57550.     6.0881     0.109(5)      45936.      0.0665     0.1027
  57570.     6.0902     0.103(4)      50028.      0.0665     0.1008
  57590.     6.0924     0.105(5)      48740.      0.0665     0.0986
  57610.     6.0945     0.106(5)      47820.      0.0665     0.0962
  57630.     6.0966     0.100(4)      51993.      0.0664     0.0937
  57650.     6.0987     0.100(4)      52547.      0.0664     0.0911
  57670.     6.1008     0.099(4)      52866.      0.0664     0.0885
  57690.     6.1030     0.096(4)      55057.      0.0664     0.0860
  57710.     6.1051     0.093(4)      57072.      0.0664     0.0837
  57730.     6.1072     0.092(4)      57366.      0.0663     0.0815
  57750.     6.1093     0.088(4)      61284.      0.0663     0.0794
  57770.     6.1114     0.084(4)      64528.      0.0663     0.0776
  57790.     6.1136     0.083(4)      65541.      0.0663     0.0760
  57810.     6.1157     0.081(4)      67106.      0.0663     0.0745
  57830.     6.1178     0.076(4)      73691.      0.0663     0.0733
  57850.     6.1199     0.076(4)      72929.      0.0663     0.0722
  57870.     6.1220     0.077(4)      71948.      0.0662     0.0713
  57890.     6.1242     0.077(4)      72127.      0.0662     0.0705
  57910.     6.1263     0.075(4)      74371.      0.0662     0.0699
  57930.     6.1284     0.074(4)      76919.      0.0662     0.0694
  57950.     6.1305     0.073(4)      76920.      0.0662     0.0689
  57970.     6.1327     0.071(4)      79634.      0.0662     0.0685
  57990.     6.1348     0.073(4)      77668.      0.0662     0.0683
  58010.     6.1369     0.073(4)      77613.      0.0662     0.0680
  58030.     6.1390     0.0659(34)    88701.      0.06621    0.06781
  58050.     6.1411     0.0675(34)    86453.      0.06621    0.06765
  58070.     6.1433     0.0688(35)    83820.      0.06621    0.06752
  58090.     6.1454     0.0688(35)    83041.      0.06621    0.06741
  58110.     6.1475     0.0687(35)    82984.      0.06622    0.06732
  58130.     6.1496     0.074(4)      75601.      0.0662     0.0672
  58150.     6.1517     0.0675(35)    83879.      0.06623    0.06718
  58170.     6.1539     0.0666(34)    84816.      0.06624    0.06713
  58190.     6.1560     0.072(4)      77568.      0.0662     0.0671
  58210.     6.1581     0.0665(34)    85694.      0.06626    0.06705
  58230.     6.1602     0.0665(34)    85505.      0.06628    0.06702
  58250.     6.1623     0.0650(34)    86999.      0.06629    0.06700
  58270.     6.1645     0.074(4)      72893.      0.0663     0.0670
  58290.     6.1666     0.0663(35)    82772.      0.06633    0.06696
  58310.     6.1687     0.069(4)      78940.      0.0664     0.0670
  58330.     6.1708     0.067(4)      81118.      0.0664     0.0670
  58350.     6.1729     0.071(4)      74917.      0.0664     0.0670
  58370.     6.1751     0.068(4)      78386.      0.0664     0.0670
  58390.     6.1772     0.067(4)      78708.      0.0665     0.0670
  58410.     6.1793     0.072(4)      72543.      0.0665     0.0670
  58430.     6.1814     0.073(4)      70185.      0.0665     0.0670
  58450.     6.1835     0.071(4)      72746.      0.0666     0.0670
  58470.     6.1857     0.065(4)      81167.      0.0666     0.0670
  58490.     6.1878     0.074(4)      68618.      0.0666     0.0670
  58510.     6.1899     0.073(4)      69165.      0.0667     0.0671
  58530.     6.1920     0.076(4)      66834.      0.0667     0.0671
  58550.     6.1941     0.074(4)      68432.      0.0668     0.0671
  58570.     6.1963     0.075(4)      66694.      0.0668     0.0672
  58590.     6.1984     0.067(4)      76313.      0.0669     0.0672
  58610.     6.2005     0.067(4)      76794.      0.0669     0.0673
  58630.     6.2026     0.068(4)      73885.      0.0670     0.0673
  58650.     6.2047     0.071(4)      70280.      0.0671     0.0674
  58670.     6.2069     0.074(4)      66823.      0.0671     0.0674
  58690.     6.2090     0.072(4)      67804.      0.0672     0.0675
  58710.     6.2111     0.074(4)      65100.      0.0673     0.0675
  58730.     6.2132     0.072(4)      67739.      0.0673     0.0676
  58750.     6.2153     0.071(4)      68330.      0.0674     0.0677
  58770.     6.2175     0.072(4)      67330.      0.0675     0.0677
  58790.     6.2196     0.072(4)      66857.      0.0676     0.0678
  58810.     6.2217     0.071(4)      67572.      0.0676     0.0679
  58830.     6.2238     0.072(4)      66597.      0.0677     0.0680
  58850.     6.2260     0.070(4)      70190.      0.0678     0.0681
  58870.     6.2281     0.067(4)      73133.      0.0679     0.0681
  58890.     6.2302     0.074(4)      64975.      0.0680     0.0682
  58910.     6.2323     0.074(4)      64545.      0.0681     0.0683
  58930.     6.2344     0.073(4)      65501.      0.0682     0.0684
  58950.     6.2366     0.069(4)      70125.      0.0683     0.0685
  58970.     6.2387     0.068(4)      70978.      0.0685     0.0686
  58990.     6.2408     0.071(4)      67391.      0.0686     0.0688
  59010.     6.2429     0.065(4)      75397.      0.0687     0.0689
  59030.     6.2450     0.071(4)      67512.      0.0688     0.0690
  59050.     6.2472     0.072(4)      66052.      0.0690     0.0691
  59070.     6.2493     0.072(4)      65963.      0.0691     0.0693
  59090.     6.2514     0.066(4)      73448.      0.0692     0.0694
  59110.     6.2535     0.070(4)      67983.      0.0694     0.0695
  59130.     6.2556     0.073(4)      64662.      0.0695     0.0697
  59150.     6.2578     0.077(4)      59926.      0.0697     0.0698
  59170.     6.2599     0.071(4)      65890.      0.0698     0.0700
  59190.     6.2620     0.071(4)      65115.      0.0700     0.0701
  59210.     6.2641     0.066(4)      72008.      0.0701     0.0703
  59230.     6.2662     0.070(4)      66209.      0.0703     0.0705
  59250.     6.2684     0.074(4)      60676.      0.0705     0.0706
  59270.     6.2705     0.072(4)      62464.      0.0707     0.0708
  59290.     6.2726     0.074(4)      60685.      0.0709     0.0710
  59310.     6.2747     0.070(4)      64129.      0.0710     0.0712
  59330.     6.2768     0.072(4)      62111.      0.0712     0.0714
  59350.     6.2790     0.069(4)      65477.      0.0714     0.0716
  59370.     6.2811     0.066(4)      68376.      0.0716     0.0718
  59390.     6.2832     0.071(4)      61298.      0.0719     0.0720
  59410.     6.2853     0.071(4)      62041.      0.0721     0.0722
  59430.     6.2874     0.072(4)      60903.      0.0723     0.0724
  59450.     6.2896     0.078(4)      55020.      0.0725     0.0726
  59470.     6.2917     0.072(4)      61762.      0.0728     0.0729
  59490.     6.2938     0.074(4)      58915.      0.0730     0.0731
  59510.     6.2959     0.071(4)      61353.      0.0732     0.0733
  59530.     6.2981     0.072(4)      60969.      0.0735     0.0736
  59550.     6.3002     0.078(4)      55136.      0.0737     0.0738
  59570.     6.3023     0.071(4)      61608.      0.0740     0.0741
  59590.     6.3044     0.064(4)      69310.      0.0743     0.0744
  59610.     6.3065     0.080(4)      52985.      0.0746     0.0747
  59630.     6.3087     0.072(4)      60094.      0.0748     0.0749
  59650.     6.3108     0.066(4)      65378.      0.0751     0.0752
  59670.     6.3129     0.069(4)      62275.      0.0754     0.0755
  59690.     6.3150     0.067(4)      64130.      0.0757     0.0758
  59710.     6.3171     0.076(4)      54581.      0.0760     0.0761
  59730.     6.3193     0.073(4)      57238.      0.0764     0.0764
  59750.     6.3214     0.068(4)      62411.      0.0767     0.0768
  59770.     6.3235     0.075(4)      54580.      0.0770     0.0771
  59790.     6.3256     0.068(4)      61756.      0.0774     0.0774
  59810.     6.3277     0.069(4)      60910.      0.0777     0.0778
  59830.     6.3299     0.078(4)      52097.      0.0781     0.0781
  59850.     6.3320     0.074(4)      55851.      0.0784     0.0785
  59870.     6.3341     0.077(4)      52953.      0.0788     0.0789
  59890.     6.3362     0.074(4)      56081.      0.0792     0.0793
  59910.     6.3383     0.078(4)      52395.      0.0796     0.0796
  59930.     6.3405     0.074(4)      56258.      0.0800     0.0800
  59950.     6.3426     0.068(4)      62424.      0.0804     0.0804
  59970.     6.3447     0.069(4)      62255.      0.0808     0.0808
  59990.    .           0.068(4)      .          .          .
  60010.    .           0.071(4)      .          .          .
  60030.    .           0.064(4)      .          .          .
  60050.    .           0.079(4)      .          .          .
  60070.    .           0.064(4)      .          .          .
  60090.    .           0.073(4)      .          .          .
  60110.    .           0.066(4)      .          .          .
  60130.    .           0.069(4)      .          .          .
  60150.    .           0.070(4)      .          .          .
  60170.    .           0.069(4)      .          .          .
  60190.    .           0.073(4)      .          .          .
  60210.    .           0.070(4)      .          .          .
  60230.    .           0.070(4)      .          .          .
  60250.    .           0.072(4)      .          .          .
  60270.    .           0.076(4)      .          .          .
  60290.    .           0.069(4)      .          .          .
  60310.    .           0.071(4)      .          .          .
  60330.    .           0.064(4)      .          .          .
  60350.    .           0.070(4)      .          .          .
  60370.    .           0.066(4)      .          .          .
  60390.    .           0.070(4)      .          .          .
  60410.    .           0.069(4)      .          .          .
  60430.    .           0.069(4)      .          .          .
  60450.    .           0.068(4)      .          .          .
  60470.    .           0.064(4)      .          .          .
  60490.    .           0.074(4)      .          .          .
  60510.    .           0.065(4)      .          .          .
  60530.    .           0.066(4)      .          .          .
  60550.    .           0.073(4)      .          .          .
  60570.    .           0.067(4)      .          .          .
  60590.    .           0.070(4)      .          .          .
  60610.    .           0.066(4)      .          .          .
  60630.    .           0.070(4)      .          .          .
  60650.    .           0.077(4)      .          .          .
  60670.    .           0.068(4)      .          .          .
  60690.    .           0.071(4)      .          .          .
  60710.    .           0.072(4)      .          .          .
  60730.    .           0.067(4)      .          .          .
  60750.    .           0.069(4)      .          .          .
  60770.    .           0.077(4)      .          .          .
  60790.    .           0.067(4)      .          .          .
  60810.    .           0.071(4)      .          .          .
  60830.    .           0.071(4)      .          .          .
  60850.    .           0.064(4)      .          .          .
  60870.    .           0.065(4)      .          .          .
  60890.    .           0.071(4)      .          .          .
  60910.    .           0.073(4)      .          .          .
  60930.    .           0.071(4)      .          .          .
  60950.    .           0.067(4)      .          .          .
  60970.    .           0.070(4)      .          .          .
  60990.    .           0.078(4)      .          .          .
  61010.    .           0.074(4)      .          .          .
  61030.    .           0.070(4)      .          .          .
  61050.    .           0.072(4)      .          .          .
  61070.    .           0.072(4)      .          .          .
  61090.    .           0.071(4)      .          .          .
  61110.    .           0.070(4)      .          .          .
  61130.    .           0.074(4)      .          .          .
  61150.    .           0.069(4)      .          .          .
  61170.    .           0.075(4)      .          .          .
  61190.    .           0.070(4)      .          .          .
  61210.    .           0.069(4)      .          .          .
  61230.    .           0.074(4)      .          .          .
  61250.    .           0.072(4)      .          .          .
  61270.    .           0.072(4)      .          .          .
  61290.    .           0.065(4)      .          .          .
  61310.    .           0.068(4)      .          .          .
  61330.    .           0.070(4)      .          .          .
  61350.    .           0.067(4)      .          .          .
  61370.    .           0.071(4)      .          .          .
  61390.    .           0.066(4)      .          .          .
  61410.    .           0.076(5)      .          .          .
  61430.    .           0.073(4)      .          .          .
  61450.    .           0.067(4)      .          .          .
  61470.    .           0.076(5)      .          .          .
  61490.    .           0.077(5)      .          .          .
  61510.    .           0.074(4)      .          .          .
  61530.    .           0.072(4)      .          .          .
  61550.    .           0.077(5)      .          .          .
  61570.    .           0.062(4)      .          .          .
  61590.    .           0.074(5)      .          .          .
  61610.    .           0.070(4)      .          .          .
  61630.    .           0.071(4)      .          .          .
  61650.    .           0.073(4)      .          .          .
  61670.    .           0.073(4)      .          .          .
  61690.    .           0.072(4)      .          .          .
  61710.    .           0.067(4)      .          .          .
  61730.    .           0.071(4)      .          .          .
  61750.    .           0.068(4)      .          .          .
  61770.    .           0.075(5)      .          .          .
  61790.    .           0.070(4)      .          .          .
  61810.    .           0.069(4)      .          .          .
  61830.    .           0.074(4)      .          .          .
  61850.    .           0.069(4)      .          .          .
  61870.    .           0.068(4)      .          .          .
  61890.    .           0.072(4)      .          .          .
  61910.    .           0.071(4)      .          .          .
  61930.    .           0.066(4)      .          .          .
  61950.    .           0.075(5)      .          .          .
  61970.    .           0.074(4)      .          .          .
  61990.    .           0.074(4)      .          .          .
  62010.    .           0.067(4)      .          .          .
  62030.    .           0.065(4)      .          .          .
  62050.    .           0.067(4)      .          .          .
  62070.    .           0.066(4)      .          .          .
  62090.    .           0.070(4)      .          .          .
  62110.    .           0.070(4)      .          .          .
  62130.    .           0.071(4)      .          .          .
  62150.    .           0.074(5)      .          .          .
  62170.    .           0.064(4)      .          .          .
  62190.    .           0.065(4)      .          .          .
  62210.    .           0.073(5)      .          .          .
  62230.    .           0.070(4)      .          .          .
  62250.    .           0.067(4)      .          .          .
  62270.    .           0.075(5)      .          .          .
  62290.    .           0.068(4)      .          .          .
  62310.    .           0.066(4)      .          .          .
  62330.    .           0.069(4)      .          .          .
  62350.    .           0.072(5)      .          .          .
  62370.    .           0.068(4)      .          .          .
  62390.    .           0.076(5)      .          .          .
  62410.    .           0.077(5)      .          .          .
  62430.    .           0.068(4)      .          .          .
  62450.    .           0.081(5)      .          .          .
  62470.    .           0.078(5)      .          .          .
  62490.    .           0.073(5)      .          .          .
  62510.    .           0.070(5)      .          .          .
  62530.    .           0.070(5)      .          .          .
  62550.    .           0.078(5)      .          .          .
  62570.    .           0.077(5)      .          .          .
  62590.    .           0.072(5)      .          .          .
  62610.    .           0.080(5)      .          .          .
  62630.    .           0.075(5)      .          .          .
  62650.    .           0.074(5)      .          .          .
  62670.    .           0.074(5)      .          .          .
  62690.    .           0.068(5)      .          .          .
  62710.    .           0.068(5)      .          .          .
  62730.    .           0.075(5)      .          .          .
  62750.    .           0.066(4)      .          .          .
  62770.    .           0.072(5)      .          .          .
  62790.    .           0.076(5)      .          .          .
  62810.    .           0.081(5)      .          .          .
  62830.    .           0.079(5)      .          .          .
  62850.    .           0.071(5)      .          .          .
  62870.    .           0.068(5)      .          .          .
  62890.    .           0.076(5)      .          .          .
  62910.    .           0.071(5)      .          .          .
  62930.    .           0.077(5)      .          .          .
  62950.    .           0.067(5)      .          .          .
  62970.    .           0.066(5)      .          .          .
  62990.    .           0.074(5)      .          .          .
  63010.    .           0.076(5)      .          .          .
  63030.    .           0.070(5)      .          .          .
  63050.    .           0.074(5)      .          .          .
  63070.    .           0.076(5)      .          .          .
  63090.    .           0.075(5)      .          .          .
  63110.    .           0.079(5)      .          .          .
  63130.    .           0.074(5)      .          .          .
  63150.    .           0.070(5)      .          .          .
  63170.    .           0.064(4)      .          .          .
  63190.    .           0.069(5)      .          .          .
  63210.    .           0.073(5)      .          .          .
  63230.    .           0.072(5)      .          .          .
  63250.    .           0.072(5)      .          .          .
  63270.    .           0.075(5)      .          .          .
  63290.    .           0.070(5)      .          .          .
  63310.    .           0.068(5)      .          .          .
  63330.    .           0.073(5)      .          .          .
  63350.    .           0.080(5)      .          .          .
  63370.    .           0.070(5)      .          .          .
  63390.    .           0.070(5)      .          .          .
  63410.    .           0.064(4)      .          .          .
  63430.    .           0.068(4)      .          .          .
  63450.    .           0.063(4)      .          .          .
  63470.    .           0.059(4)      .          .          .
  63490.    .           0.074(5)      .          .          .
  63510.    .           0.070(5)      .          .          .
  63530.    .           0.074(5)      .          .          .
  63550.    .           0.067(4)      .          .          .
  63570.    .           0.076(5)      .          .          .
  63590.    .           0.064(4)      .          .          .
  63610.    .           0.065(4)      .          .          .
  63630.    .           0.072(5)      .          .          .
  63650.    .           0.063(4)      .          .          .
  63670.    .           0.070(5)      .          .          .
  63690.    .           0.068(5)      .          .          .
  63710.    .           0.068(5)      .          .          .
  63730.    .           0.072(5)      .          .          .
  63750.    .           0.069(5)      .          .          .
  63770.    .           0.072(5)      .          .          .
  63790.    .           0.076(5)      .          .          .
  63810.    .           0.071(5)      .          .          .
  63830.    .           0.063(4)      .          .          .
  63850.    .           0.063(4)      .          .          .
  63870.    .           0.071(5)      .          .          .
  63890.    .           0.063(4)      .          .          .
  63910.    .           0.072(5)      .          .          .
  63930.    .           0.070(5)      .          .          .
  63950.    .           0.066(5)      .          .          .
  63970.    .           0.070(5)      .          .          .
  63990.    .           0.066(5)      .          .          .
  64010.    .           0.066(5)      .          .          .
  64030.    .           0.073(5)      .          .          .
  64050.    .           0.065(5)      .          .          .
  64070.    .           0.071(5)      .          .          .
  64090.    .           0.068(5)      .          .          .
  64110.    .           0.070(5)      .          .          .
  64130.    .           0.066(5)      .          .          .
  64150.    .           0.064(5)      .          .          .
  64170.    .           0.069(5)      .          .          .
  64190.    .           0.065(5)      .          .          .
  64210.    .           0.067(5)      .          .          .
  64230.    .           0.070(5)      .          .          .
  64250.    .           0.069(5)      .          .          .
  64270.    .           0.076(5)      .          .          .
  64290.    .           0.071(5)      .          .          .
  64310.    .           0.076(5)      .          .          .
  64330.    .           0.073(5)      .          .          .
  64350.    .           0.067(5)      .          .          .
  64370.    .           0.070(5)      .          .          .
  64390.    .           0.070(5)      .          .          .
  64410.    .           0.076(5)      .          .          .
  64430.    .           0.073(5)      .          .          .
  64450.    .           0.076(5)      .          .          .
  64470.    .           0.075(5)      .          .          .
  64490.    .           0.071(5)      .          .          .
  64510.    .           0.072(5)      .          .          .
  64530.    .           0.069(5)      .          .          .
  64550.    .           0.071(5)      .          .          .
  64570.    .           0.072(5)      .          .          .
  64590.    .           0.070(5)      .          .          .
  64610.    .           0.070(5)      .          .          .
  64630.    .           0.070(5)      .          .          .
  64650.    .           0.067(5)      .          .          .
  64670.    .           0.077(5)      .          .          .
  64690.    .           0.068(5)      .          .          .
  64710.    .           0.076(5)      .          .          .
  64730.    .           0.073(5)      .          .          .
  64750.    .           0.072(5)      .          .          .
  64770.    .           0.068(5)      .          .          .
  64790.    .           0.075(6)      .          .          .
  64810.    .           0.076(6)      .          .          .
  64830.    .           0.075(6)      .          .          .
  64850.    .           0.081(6)      .          .          .
  64870.    .           0.071(5)      .          .          .
  64890.    .           0.072(5)      .          .          .
  64910.    .           0.072(5)      .          .          .
  64930.    .           0.080(6)      .          .          .
  64950.    .           0.070(5)      .          .          .
  64970.    .           0.075(6)      .          .          .
  64990.    .           0.073(6)      .          .          .
  65010.    .           0.077(6)      .          .          .
  65030.    .           0.084(6)      .          .          .
  65050.    .           0.079(6)      .          .          .
  65070.    .           0.083(6)      .          .          .
  65090.    .           0.072(6)      .          .          .
  65110.    .           0.076(6)      .          .          .
  65130.    .           0.077(6)      .          .          .
  65150.    .           0.083(6)      .          .          .
  65170.    .           0.079(6)      .          .          .
  65190.    .           0.076(6)      .          .          .
  65210.    .           0.080(6)      .          .          .
  65230.    .           0.077(6)      .          .          .
  65250.    .           0.080(6)      .          .          .
  65270.    .           0.078(6)      .          .          .
  65290.    .           0.076(6)      .          .          .
  65310.    .           0.084(6)      .          .          .
  65330.    .           0.081(6)      .          .          .
  65350.    .           0.071(6)      .          .          .
  65370.    .           0.077(6)      .          .          .
  65390.    .           0.078(6)      .          .          .
  65410.    .           0.080(6)      .          .          .
  65430.    .           0.071(6)      .          .          .
  65450.    .           0.070(5)      .          .          .
  65470.    .           0.076(6)      .          .          .
  65490.    .           0.073(6)      .          .          .
  65510.    .           0.070(5)      .          .          .
  65530.    .           0.073(6)      .          .          .
  65550.    .           0.069(5)      .          .          .
  65570.    .           0.078(6)      .          .          .
  65590.    .           0.078(6)      .          .          .
  65610.    .           0.067(5)      .          .          .
  65630.    .           0.081(6)      .          .          .
  65650.    .           0.065(5)      .          .          .
  65670.    .           0.077(6)      .          .          .
  65690.    .           0.071(6)      .          .          .
  65710.    .           0.082(6)      .          .          .
  65730.    .           0.069(5)      .          .          .
  65750.    .           0.075(6)      .          .          .
  65770.    .           0.084(6)      .          .          .
  65790.    .           0.075(6)      .          .          .
  65810.    .           0.074(6)      .          .          .
  65830.    .           0.071(5)      .          .          .
  65850.    .           0.073(6)      .          .          .
  65870.    .           0.067(5)      .          .          .
  65890.    .           0.071(5)      .          .          .
  65910.    .           0.071(5)      .          .          .
  65930.    .           0.075(6)      .          .          .
  65950.    .           0.068(5)      .          .          .
  65970.    .           0.068(5)      .          .          .
  65990.    .           0.062(5)      .          .          .
  66010.    .           0.064(5)      .          .          .
  66030.    .           0.066(5)      .          .          .
  66050.    .           0.064(5)      .          .          .
  66070.    .           0.067(5)      .          .          .
  66090.    .           0.069(5)      .          .          .
  66110.    .           0.068(5)      .          .          .
  66130.    .           0.069(5)      .          .          .
  66150.    .           0.071(5)      .          .          .
  66170.    .           0.072(5)      .          .          .
  66190.    .           0.073(5)      .          .          .
  66210.    .           0.065(5)      .          .          .
  66230.    .           0.066(5)      .          .          .
  66250.    .           0.067(5)      .          .          .
  66270.    .           0.073(5)      .          .          .
  66290.    .           0.070(5)      .          .          .
  66310.    .           0.066(5)      .          .          .
  66330.    .           0.065(5)      .          .          .
  66350.    .           0.068(5)      .          .          .
  66370.    .           0.073(5)      .          .          .
  66390.    .           0.070(5)      .          .          .
  66410.    .           0.070(5)      .          .          .
  66430.    .           0.074(5)      .          .          .
  66450.    .           0.076(6)      .          .          .
  66470.    .           0.069(5)      .          .          .
  66490.    .           0.067(5)      .          .          .
  66510.    .           0.061(5)      .          .          .
  66530.    .           0.075(6)      .          .          .
  66550.    .           0.070(5)      .          .          .
  66570.    .           0.067(5)      .          .          .
  66590.    .           0.075(6)      .          .          .
  66610.    .           0.077(6)      .          .          .
  66630.    .           0.060(5)      .          .          .
  66650.    .           0.069(5)      .          .          .
  66670.    .           0.075(6)      .          .          .
  66690.    .           0.069(6)      .          .          .
  66710.    .           0.068(6)      .          .          .
  66730.    .           0.080(6)      .          .          .
  66750.    .           0.068(6)      .          .          .
  66770.    .           0.075(6)      .          .          .
  66790.    .           0.077(6)      .          .          .
  66810.    .           0.069(6)      .          .          .
  66830.    .           0.076(6)      .          .          .
  66850.    .           0.068(6)      .          .          .
  66870.    .           0.068(6)      .          .          .
  66890.    .           0.078(6)      .          .          .
  66910.    .           0.067(6)      .          .          .
  66930.    .           0.071(6)      .          .          .
  66950.    .           0.081(6)      .          .          .
  66970.    .           0.076(6)      .          .          .
  66990.    .           0.075(6)      .          .          .
  67010.    .           0.080(6)      .          .          .
  67030.    .           0.067(6)      .          .          .
  67050.    .           0.074(6)      .          .          .
  67070.    .           0.077(6)      .          .          .
  67090.    .           0.079(6)      .          .          .
  67110.    .           0.073(6)      .          .          .
  67130.    .           0.077(6)      .          .          .
  67150.    .           0.074(6)      .          .          .
  67170.    .           0.081(6)      .          .          .
  67190.    .           0.078(6)      .          .          .
  67210.    .           0.077(6)      .          .          .
  67230.    .           0.080(6)      .          .          .
  67250.    .           0.070(6)      .          .          .
  67270.    .           0.080(6)      .          .          .
  67290.    .           0.076(6)      .          .          .
  67310.    .           0.064(5)      .          .          .
  67330.    .           0.075(6)      .          .          .
  67350.    .           0.077(6)      .          .          .
  67370.    .           0.078(6)      .          .          .
  67390.    .           0.079(6)      .          .          .
  67410.    .           0.073(6)      .          .          .
  67430.    .           0.077(6)      .          .          .
  67450.    .           0.073(6)      .          .          .
  67470.    .           0.068(6)      .          .          .
  67490.    .           0.072(6)      .          .          .
  67510.    .           0.071(6)      .          .          .
  67530.    .           0.073(6)      .          .          .
  67550.    .           0.072(6)      .          .          .
  67570.    .           0.078(6)      .          .          .
  67590.    .           0.066(6)      .          .          .
  67610.    .           0.076(6)      .          .          .
  67630.    .           0.079(7)      .          .          .
  67650.    .           0.085(7)      .          .          .
  67670.    .           0.076(6)      .          .          .
  67690.    .           0.067(6)      .          .          .
  67710.    .           0.082(7)      .          .          .
  67730.    .           0.076(6)      .          .          .
  67750.    .           0.079(6)      .          .          .
  67770.    .           0.072(6)      .          .          .
  67790.    .           0.078(7)      .          .          .
  67810.    .           0.081(7)      .          .          .
  67830.    .           0.072(6)      .          .          .
  67850.    .           0.069(6)      .          .          .
  67870.    .           0.079(6)      .          .          .
  67890.    .           0.074(6)      .          .          .
  67910.    .           0.069(6)      .          .          .
  67930.    .           0.076(6)      .          .          .
  67950.    .           0.071(6)      .          .          .
  67970.    .           0.071(6)      .          .          .
  67990.    .           0.084(7)      .          .          .
  68010.    .           0.071(6)      .          .          .
  68030.    .           0.075(6)      .          .          .
  68050.    .           0.069(6)      .          .          .
  68070.    .           0.069(6)      .          .          .
  68090.    .           0.078(7)      .          .          .
  68110.    .           0.076(7)      .          .          .
  68130.    .           0.079(7)      .          .          .
  68150.    .           0.076(7)      .          .          .
  68170.    .           0.079(7)      .          .          .
  68190.    .           0.073(6)      .          .          .
  68210.    .           0.076(7)      .          .          .
  68230.    .           0.077(7)      .          .          .
  68250.    .           0.069(6)      .          .          .
  68270.    .           0.069(6)      .          .          .
  68290.    .           0.079(7)      .          .          .
  68310.    .           0.069(6)      .          .          .
  68330.    .           0.068(6)      .          .          .
  68350.    .           0.069(6)      .          .          .
  68370.    .           0.080(7)      .          .          .
  68390.    .           0.073(6)      .          .          .
  68410.    .           0.077(7)      .          .          .
  68430.    .           0.073(6)      .          .          .
  68450.    .           0.076(7)      .          .          .
  68470.    .           0.082(7)      .          .          .
  68490.    .           0.071(6)      .          .          .
  68510.    .           0.076(7)      .          .          .
  68530.    .           0.073(7)      .          .          .
  68550.    .           0.075(7)      .          .          .
  68570.    .           0.076(7)      .          .          .
  68590.    .           0.092(8)      .          .          .
  68610.    .           0.077(7)      .          .          .
  68630.    .           0.077(7)      .          .          .
  68650.    .           0.081(7)      .          .          .
  68670.    .           0.082(7)      .          .          .
  68690.    .           0.077(7)      .          .          .
  68710.    .           0.082(7)      .          .          .
  68730.    .           0.084(7)      .          .          .
  68750.    .           0.079(7)      .          .          .
  68770.    .           0.078(7)      .          .          .
  68790.    .           0.070(7)      .          .          .
  68810.    .           0.092(8)      .          .          .
  68830.    .           0.074(7)      .          .          .
  68850.    .           0.073(7)      .          .          .
  68870.    .           0.086(8)      .          .          .
  68890.    .           0.084(8)      .          .          .
  68910.    .           0.083(8)      .          .          .
  68930.    .           0.076(7)      .          .          .
  68950.    .           0.084(8)      .          .          .
  68970.    .           0.079(7)      .          .          .
  68990.    .           0.079(7)      .          .          .
  69010.    .           0.083(8)      .          .          .
  69030.    .           0.079(7)      .          .          .
  69050.    .           0.067(7)      .          .          .
  69070.    .           0.082(8)      .          .          .
  69090.    .           0.081(7)      .          .          .
  69110.    .           0.081(7)      .          .          .
  69130.    .           0.087(8)      .          .          .
  69150.    .           0.082(8)      .          .          .
  69170.    .           0.081(7)      .          .          .
  69190.    .           0.077(7)      .          .          .
  69210.    .           0.090(8)      .          .          .
  69230.    .           0.089(8)      .          .          .
  69250.    .           0.082(8)      .          .          .
  69270.    .           0.078(7)      .          .          .
  69290.    .           0.077(7)      .          .          .
  69310.    .           0.077(7)      .          .          .
  69330.    .           0.077(7)      .          .          .
  69350.    .           0.078(7)      .          .          .
  69370.    .           0.086(8)      .          .          .
  69390.    .           0.076(7)      .          .          .
  69410.    .           0.089(8)      .          .          .
  69430.    .           0.085(8)      .          .          .
  69450.    .           0.070(7)      .          .          .
  69470.    .           0.070(7)      .          .          .
  69490.    .           0.072(7)      .          .          .
  69510.    .           0.086(8)      .          .          .
  69530.    .           0.068(7)      .          .          .
  69550.    .           0.083(8)      .          .          .
  69570.    .           0.082(7)      .          .          .
  69590.    .           0.072(7)      .          .          .
  69610.    .           0.076(7)      .          .          .
  69630.    .           0.069(7)      .          .          .
  69650.    .           0.075(7)      .          .          .
  69670.    .           0.083(7)      .          .          .
  69690.    .           0.077(7)      .          .          .
  69710.    .           0.070(7)      .          .          .
  69730.    .           0.069(7)      .          .          .
  69750.    .           0.072(7)      .          .          .
  69770.    .           0.064(6)      .          .          .
  69790.    .           0.072(7)      .          .          .
  69810.    .           0.061(6)      .          .          .
  69830.    .           0.066(6)      .          .          .
  69850.    .           0.076(7)      .          .          .
  69870.    .           0.067(6)      .          .          .
  69890.    .           0.064(6)      .          .          .
  69910.    .           0.073(7)      .          .          .
  69930.    .           0.081(7)      .          .          .
  69950.    .           0.069(7)      .          .          .
  69970.    .           0.068(7)      .          .          .
  69990.    .           0.076(7)      .          .          .
  70010.    .           0.068(7)      .          .          .
  70030.    .           0.073(7)      .          .          .
  70050.    .           0.087(8)      .          .          .
  70070.    .           0.077(7)      .          .          .
  70090.    .           0.073(7)      .          .          .
  70110.    .           0.073(7)      .          .          .
  70130.    .           0.070(7)      .          .          .
  70150.    .           0.073(7)      .          .          .
  70170.    .           0.070(7)      .          .          .
  70190.    .           0.068(7)      .          .          .
  70210.    .           0.080(8)      .          .          .
  70230.    .           0.072(7)      .          .          .
  70250.    .           0.077(8)      .          .          .
  70270.    .           0.072(7)      .          .          .
  70290.    .           0.066(7)      .          .          .
  70310.    .           0.079(8)      .          .          .
  70330.    .           0.083(8)      .          .          .
  70350.    .           0.067(7)      .          .          .
  70370.    .           0.073(7)      .          .          .
  70390.    .           0.074(7)      .          .          .
  70410.    .           0.084(8)      .          .          .
  70430.    .           0.075(8)      .          .          .
  70450.    .           0.070(7)      .          .          .
  70470.    .           0.079(8)      .          .          .
  70490.    .           0.075(8)      .          .          .
  70510.    .           0.076(8)      .          .          .
  70530.    .           0.073(8)      .          .          .
  70550.    .           0.080(8)      .          .          .
  70570.    .           0.069(8)      .          .          .
  70590.    .           0.061(7)      .          .          .
  70610.    .           0.078(8)      .          .          .
  70630.    .           0.091(9)      .          .          .
  70650.    .           0.072(8)      .          .          .
  70670.    .           0.075(8)      .          .          .
  70690.    .           0.093(9)      .          .          .
  70710.    .           0.091(9)      .          .          .
  70730.    .           0.073(8)      .          .          .
  70750.    .           0.079(8)      .          .          .
  70770.    .           0.074(8)      .          .          .
  70790.    .           0.086(9)      .          .          .
  70810.    .           0.080(8)      .          .          .
  70830.    .           0.089(9)      .          .          .
  70850.    .           0.081(8)      .          .          .
  70870.    .           0.081(8)      .          .          .
  70890.    .           0.080(8)      .          .          .
  70910.    .           0.074(8)      .          .          .
  70930.    .           0.070(7)      .          .          .
  70950.    .           0.077(8)      .          .          .
  70970.    .           0.067(7)      .          .          .
  70990.    .           0.075(8)      .          .          .
  71010.    .           0.077(8)      .          .          .
  71030.    .           0.066(7)      .          .          .
  71050.    .           0.068(7)      .          .          .
  71070.    .           0.075(8)      .          .          .
  71090.    .           0.066(7)      .          .          .
  71110.    .           0.074(8)      .          .          .
  71130.    .           0.069(7)      .          .          .
  71150.    .           0.076(8)      .          .          .
  71170.    .           0.067(7)      .          .          .
  71190.    .           0.069(7)      .          .          .
  71210.    .           0.067(7)      .          .          .
  71230.    .           0.067(7)      .          .          .
  71250.    .           0.070(7)      .          .          .
  71270.    .           0.071(7)      .          .          .
  71290.    .           0.071(7)      .          .          .
  71310.    .           0.082(8)      .          .          .
  71330.    .           0.070(7)      .          .          .
  71350.    .           0.065(7)      .          .          .
  71370.    .           0.069(7)      .          .          .
  71390.    .           0.066(7)      .          .          .
  71410.    .           0.064(7)      .          .          .
  71430.    .           0.065(7)      .          .          .
  71450.    .           0.064(7)      .          .          .
  71470.    .           0.077(8)      .          .          .
  71490.    .           0.077(8)      .          .          .
  71510.    .           0.076(8)      .          .          .
  71530.    .           0.074(7)      .          .          .
  71550.    .           0.074(7)      .          .          .
  71570.    .           0.073(7)      .          .          .
  71590.    .           0.053(6)      .          .          .
  71610.    .           0.072(7)      .          .          .
  71630.    .           0.067(7)      .          .          .
  71650.    .           0.076(7)      .          .          .
  71670.    .           0.068(7)      .          .          .
  71690.    .           0.067(7)      .          .          .
  71710.    .           0.057(6)      .          .          .
  71730.    .           0.071(7)      .          .          .
  71750.    .           0.071(7)      .          .          .
  71770.    .           0.068(7)      .          .          .
  71790.    .           0.067(7)      .          .          .
  71810.    .           0.069(7)      .          .          .
  71830.    .           0.057(6)      .          .          .
  71850.    .           0.068(7)      .          .          .
  71870.    .           0.071(7)      .          .          .
  71890.    .           0.077(8)      .          .          .
  71910.    .           0.074(8)      .          .          .
  71930.    .           0.069(7)      .          .          .
  71950.    .           0.064(7)      .          .          .
  71970.    .           0.062(7)      .          .          .
  71990.    .           0.068(8)      .          .          .
  72010.    .           0.082(8)      .          .          .
  72030.    .           0.068(7)      .          .          .
  72050.    .           0.063(7)      .          .          .
  72070.    .           0.067(7)      .          .          .
  72090.    .           0.066(7)      .          .          .
  72110.    .           0.070(8)      .          .          .
  72130.    .           0.067(8)      .          .          .
  72150.    .           0.083(9)      .          .          .
  72170.    .           0.064(7)      .          .          .
  72190.    .           0.072(8)      .          .          .
  72210.    .           0.074(8)      .          .          .
  72230.    .           0.065(8)      .          .          .
  72250.    .           0.079(9)      .          .          .
  72270.    .           0.070(8)      .          .          .
  72290.    .           0.070(8)      .          .          .
  72310.    .           0.074(8)      .          .          .
  72330.    .           0.073(8)      .          .          .
  72350.    .           0.068(8)      .          .          .
  72370.    .           0.066(8)      .          .          .
  72390.    .           0.068(8)      .          .          .
  72410.    .           0.071(8)      .          .          .
  72430.    .           0.073(8)      .          .          .
  72450.    .           0.078(9)      .          .          .
  72470.    .           0.073(9)      .          .          .
  72490.    .           0.075(9)      .          .          .
  72510.    .           0.070(8)      .          .          .
  72530.    .           0.078(9)      .          .          .
  72550.    .           0.070(8)      .          .          .
  72570.    .           0.068(8)      .          .          .
  72590.    .           0.071(8)      .          .          .
  72610.    .           0.083(9)      .          .          .
  72630.    .           0.070(8)      .          .          .
  72650.    .           0.065(8)      .          .          .
  72670.    .           0.072(8)      .          .          .
  72690.    .           0.078(9)      .          .          .
  72710.    .           0.072(8)      .          .          .
  72730.    .           0.069(8)      .          .          .
  72750.    .           0.068(8)      .          .          .
  72770.    .           0.082(9)      .          .          .
  72790.    .           0.068(8)      .          .          .
  72810.    .           0.067(8)      .          .          .
  72830.    .           0.079(9)      .          .          .
  72850.    .           0.082(10)     .          .          .
  72870.    .           0.076(9)      .          .          .
  72890.    .           0.082(10)     .          .          .
  72910.    .           0.073(9)      .          .          .
  72930.    .           0.070(9)      .          .          .
  72950.    .           0.078(10)     .          .          .
  72970.    .           0.073(9)      .          .          .
  72990.    .           0.073(9)      .          .          .
  73010.    .           0.064(8)      .          .          .
  73030.    .           0.076(9)      .          .          .
  73050.    .           0.074(9)      .          .          .
  73070.    .           0.074(9)      .          .          .
  73090.    .           0.074(10)     .          .          .
  73110.    .           0.070(9)      .          .          .
  73130.    .           0.100(12)     .          .          .
  73150.    .           0.073(10)     .          .          .
  73170.    .           0.076(10)     .          .          .
  73190.    .           0.081(11)     .          .          .
  73210.    .           0.068(9)      .          .          .
  73230.    .           0.107(13)     .          .          .
  73250.    .           0.076(10)     .          .          .
  73270.    .           0.078(10)     .          .          .
  73290.    .           0.075(10)     .          .          .
  73310.    .           0.075(10)     .          .          .
  73330.    .           0.069(9)      .          .          .
  73350.    .           0.081(10)     .          .          .
  73370.    .           0.070(9)      .          .          .
  73390.    .           0.072(9)      .          .          .
  73410.    .           0.080(10)     .          .          .
  73430.    .           0.082(10)     .          .          .
  73450.    .           0.067(9)      .          .          .
  73470.    .           0.080(10)     .          .          .
  73490.    .           0.069(9)      .          .          .
  73510.    .           0.080(10)     .          .          .
  73530.    .           0.076(10)     .          .          .
  73550.    .           0.071(9)      .          .          .
  73570.    .           0.073(10)     .          .          .
  73590.    .           0.075(10)     .          .          .
  73610.    .           0.069(9)      .          .          .
  73630.    .           0.066(9)      .          .          .
  73650.    .           0.068(9)      .          .          .
  73670.    .           0.073(9)      .          .          .
  73690.    .           0.075(10)     .          .          .
  73710.    .           0.079(10)     .          .          .
  73730.    .           0.080(10)     .          .          .
  73750.    .           0.075(10)     .          .          .
  73770.    .           0.071(9)      .          .          .
  73790.    .           0.068(9)      .          .          .
  73810.    .           0.067(9)      .          .          .
  73830.    .           0.065(9)      .          .          .
  73850.    .           0.066(9)      .          .          .
  73870.    .           0.058(8)      .          .          .
  73890.    .           0.059(8)      .          .          .
  73910.    .           0.077(10)     .          .          .
  73930.    .           0.076(10)     .          .          .
  73950.    .           0.063(9)      .          .          .
  73970.    .           0.067(9)      .          .          .
  73990.    .           0.060(8)      .          .          .
  74010.    .           0.059(8)      .          .          .
  74030.    .           0.072(9)      .          .          .
  74050.    .           0.061(8)      .          .          .
  74070.    .           0.073(9)      .          .          .
  74090.    .           0.057(8)      .          .          .
  74110.    .           0.067(8)      .          .          .
  74130.    .           0.065(8)      .          .          .
  74150.    .           0.056(8)      .          .          .
  74170.    .           0.062(8)      .          .          .
  74190.    .           0.069(9)      .          .          .
  74210.    .           0.066(9)      .          .          .
  74230.    .           0.061(8)      .          .          .
  74250.    .           0.057(8)      .          .          .
  74270.    .           0.059(8)      .          .          .
  74290.    .           0.054(8)      .          .          .
  74310.    .           0.068(9)      .          .          .
  74330.    .           0.066(9)      .          .          .
  74350.    .           0.073(9)      .          .          .
  74370.    .           0.048(7)      .          .          .
  74390.    .           0.053(8)      .          .          .
  74410.    .           0.068(9)      .          .          .
  74430.    .           0.063(9)      .          .          .
  74450.    .           0.057(8)      .          .          .
  74470.    .           0.065(9)      .          .          .
  74490.    .           0.057(8)      .          .          .
  74510.    .           0.054(8)      .          .          .
  74530.    .           0.066(9)      .          .          .
  74550.    .           0.060(8)      .          .          .
  74570.    .           0.069(9)      .          .          .
  74590.    .           0.060(9)      .          .          .
  74610.    .           0.060(9)      .          .          .
  74630.    .           0.083(10)     .          .          .
  74650.    .           0.056(8)      .          .          .
  74670.    .           0.073(10)     .          .          .
  74690.    .           0.065(9)      .          .          .
  74710.    .           0.058(8)      .          .          .
  74730.    .           0.052(8)      .          .          .
  74750.    .           0.069(10)     .          .          .
  74770.    .           0.081(11)     .          .          .
  74790.    .           0.059(9)      .          .          .
  74810.    .           0.066(9)      .          .          .
  74830.    .           0.067(9)      .          .          .
  74850.    .           0.057(9)      .          .          .
  74870.    .           0.062(9)      .          .          .
  74890.    .           0.055(8)      .          .          .
  74910.    .           0.063(9)      .          .          .
  74930.    .           0.065(9)      .          .          .
  74950.    .           0.076(10)     .          .          .
  74970.    .           0.062(9)      .          .          .
  74990.    .           0.071(10)     .          .          .
  75010.    .           0.072(10)     .          .          .
  75030.    .           0.068(10)     .          .          .
  75050.    .           0.078(11)     .          .          .
  75070.    .           0.063(9)      .          .          .
  75090.    .           0.052(8)      .          .          .
  75110.    .           0.063(9)      .          .          .
  75130.    .           0.066(10)     .          .          .
  75150.    .           0.058(9)      .          .          .
  75170.    .           0.072(10)     .          .          .
  75190.    .           0.071(10)     .          .          .
  75210.    .           0.058(9)      .          .          .
  75230.    .           0.072(10)     .          .          .
  75250.    .           0.065(10)     .          .          .
  75270.    .           0.057(9)      .          .          .
  75290.    .           0.055(9)      .          .          .
  75310.    .           0.064(10)     .          .          .
  75330.    .           0.071(10)     .          .          .
  75350.    .           0.056(9)      .          .          .
  75370.    .           0.065(10)     .          .          .
  75390.    .           0.062(10)     .          .          .
  75410.    .           0.074(11)     .          .          .
  75430.    .           0.057(9)      .          .          .
  75450.    .           0.091(13)     .          .          .
  75470.    .           0.065(11)     .          .          .
  75490.    .           0.053(10)     .          .          .
  75510.    .           0.065(11)     .          .          .
  75530.    .           0.087(13)     .          .          .
  75550.    .           0.071(11)     .          .          .
  75570.    .           0.090(14)     .          .          .
  75590.    .           0.073(12)     .          .          .
  75610.    .           0.087(13)     .          .          .
  75630.    .           0.073(12)     .          .          .
  75650.    .           0.071(12)     .          .          .
  75670.    .           0.078(13)     .          .          .
  75690.    .           0.080(13)     .          .          .
  75710.    .           0.071(12)     .          .          .
  75730.    .           0.083(14)     .          .          .
  75750.    .           0.073(13)     .          .          .
  75770.    .           0.076(13)     .          .          .
  75790.    .           0.072(13)     .          .          .
  75810.    .           0.081(14)     .          .          .
  75830.    .           0.080(14)     .          .          .
  75850.    .           0.072(13)     .          .          .
  75870.    .           0.080(14)     .          .          .
  75890.    .           0.081(14)     .          .          .
  75910.    .           0.072(13)     .          .          .
  75930.    .           0.068(12)     .          .          .
  75950.    .           0.064(11)     .          .          .
  75970.    .           0.088(14)     .          .          .
  75990.    .           0.073(12)     .          .          .
  76010.    .           0.062(11)     .          .          .
  76030.    .           0.078(12)     .          .          .
  76050.    .           0.068(12)     .          .          .
  76070.    .           0.057(10)     .          .          .
  76090.    .           0.062(11)     .          .          .
  76110.    .           0.063(11)     .          .          .
  76130.    .           0.053(10)     .          .          .
  76150.    .           0.068(12)     .          .          .
  76170.    .           0.074(12)     .          .          .
  76190.    .           0.069(12)     .          .          .
  76210.    .           0.066(12)     .          .          .
  76230.    .           0.071(12)     .          .          .
  76250.    .           0.065(11)     .          .          .
  76270.    .           0.069(12)     .          .          .
  76290.    .           0.060(11)     .          .          .
  76310.    .           0.048(9)      .          .          .
  76330.    .           0.052(10)     .          .          .
  76350.    .           0.074(12)     .          .          .
  76370.    .           0.076(13)     .          .          .
  76390.    .           0.067(11)     .          .          .
  76410.    .           0.059(11)     .          .          .
  76430.    .           0.072(12)     .          .          .
  76450.    .           0.078(13)     .          .          .
  76470.    .           0.050(10)     .          .          .
  76490.    .           0.056(10)     .          .          .
  76510.    .           0.058(11)     .          .          .
  76530.    .           0.086(14)     .          .          .
  76550.    .           0.067(12)     .          .          .
  76570.    .           0.068(12)     .          .          .
  76590.    .           0.070(12)     .          .          .
  76610.    .           0.060(11)     .          .          .
  76630.    .           0.065(11)     .          .          .
  76650.    .           0.063(11)     .          .          .
  76670.    .           0.047(9)      .          .          .
  76690.    .           0.061(11)     .          .          .
  76710.    .           0.070(11)     .          .          .
  76730.    .           0.056(10)     .          .          .
  76750.    .           0.066(11)     .          .          .
  76770.    .           0.055(10)     .          .          .
  76790.    .           0.069(11)     .          .          .
  76810.    .           0.072(12)     .          .          .
  76830.    .           0.051(9)      .          .          .
  76850.    .           0.070(11)     .          .          .
  76870.    .           0.055(9)      .          .          .
  76890.    .           0.062(10)     .          .          .
  76910.    .           0.053(9)      .          .          .
  76930.    .           0.056(9)      .          .          .
  76950.    .           0.053(9)      .          .          .
  76970.    .           0.057(9)      .          .          .
  76990.    .           0.053(9)      .          .          .
  77010.    .           0.053(8)      .          .          .
  77030.    .           0.041(7)      .          .          .
  77050.    .           0.054(8)      .          .          .
  77070.    .           0.040(7)      .          .          .
  77090.    .           0.055(8)      .          .          .
  77110.    .           0.050(8)      .          .          .
  77130.    .           0.056(9)      .          .          .
  77150.    .           0.048(8)      .          .          .
  77170.    .           0.054(9)      .          .          .
  77190.    .           0.058(9)      .          .          .
  77210.    .           0.052(9)      .          .          .
  77230.    .           0.040(7)      .          .          .
  77250.    .           0.046(8)      .          .          .
  77270.    .           0.047(8)      .          .          .
  77290.    .           0.053(8)      .          .          .
  77310.    .           0.052(9)      .          .          .
  77330.    .           0.041(7)      .          .          .
  77350.    .           0.039(7)      .          .          .
  77370.    .           0.051(8)      .          .          .
  77390.    .           0.038(7)      .          .          .
  77410.    .           0.040(7)      .          .          .
  77430.    .           0.041(7)      .          .          .
  77450.    .           0.040(7)      .          .          .
  77470.    .           0.052(8)      .          .          .
  77490.    .           0.039(7)      .          .          .
  77510.    .           0.043(8)      .          .          .
  77530.    .           0.057(9)      .          .          .
  77550.    .           0.045(8)      .          .          .
  77570.    .           0.043(8)      .          .          .
  77590.    .           0.045(8)      .          .          .
  77610.    .           0.042(8)      .          .          .
  77630.    .           0.040(8)      .          .          .
  77650.    .           0.043(8)      .          .          .
  77670.    .           0.051(9)      .          .          .
  77690.    .           0.039(8)      .          .          .
  77710.    .           0.054(9)      .          .          .
  77730.    .           0.048(9)      .          .          .
  77750.    .           0.045(8)      .          .          .
  77770.    .           0.052(9)      .          .          .
  77790.    .           0.048(9)      .          .          .
  77810.    .           0.046(8)      .          .          .
  77830.    .           0.054(9)      .          .          .
  77850.    .           0.042(8)      .          .          .
  77870.    .           0.050(9)      .          .          .
  77890.    .           0.050(9)      .          .          .
  77910.    .           0.046(8)      .          .          .
  77930.    .           0.051(9)      .          .          .
  77950.    .           0.038(7)      .          .          .
  77970.    .           0.053(9)      .          .          .
  77990.    .           0.052(9)      .          .          .
  78010.    .           0.049(9)      .          .          .
  78030.    .           0.061(10)     .          .          .
  78050.    .           0.053(9)      .          .          .
  78070.    .           0.057(10)     .          .          .
  78090.    .           0.041(8)      .          .          .
  78110.    .           0.036(8)      .          .          .
  78130.    .           0.042(8)      .          .          .
  78150.    .           0.046(9)      .          .          .
  78170.    .           0.056(10)     .          .          .
  78190.    .           0.040(9)      .          .          .
  78210.    .           0.058(10)     .          .          .
  78230.    .           0.054(10)     .          .          .
  78250.    .           0.046(10)     .          .          .
  78270.    .           0.050(10)     .          .          .
  78290.    .           0.058(11)     .          .          .
  78310.    .           0.061(12)     .          .          .
  78330.    .           0.059(12)     .          .          .
  78350.    .           0.078(15)     .          .          .
  78370.    .           0.044(11)     .          .          .
  78390.    .           0.062(13)     .          .          .
  78410.    .           0.070(14)     .          .          .
  78430.    .           0.057(12)     .          .          .
  78450.    .           0.046(11)     .          .          .
  78470.    .           0.069(14)     .          .          .
  78490.    .           0.071(15)     .          .          .
  78510.    .           0.052(13)     .          .          .
  78530.    .           0.083(17)     .          .          .
  78550.    .           0.075(16)     .          .          .
  78570.    .           0.074(17)     .          .          .
  78590.    .           0.067(16)     .          .          .
  78610.    .           0.079(18)     .          .          .
  78630.    .           0.066(16)     .          .          .
  78650.    .           0.076(16)     .          .          .
  78670.    .           0.075(17)     .          .          .
  78690.    .           0.084(18)     .          .          .
  78710.    .           0.074(17)     .          .          .
  78730.    .           0.099(21)     .          .          .
  78750.    .           0.084(18)     .          .          .
  78770.    .           0.069(16)     .          .          .
  78790.    .           0.072(16)     .          .          .
  78810.    .           0.076(17)     .          .          .
  78830.    .           0.074(16)     .          .          .
  78850.    .           0.067(15)     .          .          .
  78870.    .           0.062(14)     .          .          .
  78890.    .           0.062(14)     .          .          .
  78910.    .           0.051(12)     .          .          .
  78930.    .           0.052(12)     .          .          .
  78950.    .           0.069(15)     .          .          .
  78970.    .           0.055(13)     .          .          .
  78990.    .           0.057(13)     .          .          .
  79010.    .           0.056(14)     .          .          .
  79030.    .           0.073(18)     .          .          .
  79050.    .           0.073(18)     .          .          .
  79070.    .           0.060(17)     .          .          .
  79090.    .           0.060(17)     .          .          .
  79110.    .           0.047(14)     .          .          .
  79130.    .           0.047(14)     .          .          .
  79150.    .           0.036(12)     .          .          .
  79170.    .           0.044(14)     .          .          .
  79190.    .           0.047(14)     .          .          .
  79210.    .           0.070(18)     .          .          .
  79230.    .           0.051(14)     .          .          .
  79250.    .           0.053(15)     .          .          .
  79270.    .           0.053(15)     .          .          .
  79290.    .           0.058(17)     .          .          .
  79310.    .           0.038(13)     .          .          .
  79330.    .           0.055(16)     .          .          .
  79350.    .           0.038(13)     .          .          .
  79370.    .           0.059(19)     .          .          .
  79390.    .           0.072(22)     .          .          .
  79410.    .           0.054(19)     .          .          .
  79430.    .           0.034(15)     .          .          .
  79450.    .           0.059(24)     .          .          .
  79470.    .           0.044(20)     .          .          .
  79490.    .           0.050(22)     .          .          .
  79510.    .           0.070(30)     .          .          .
  79530.    .           0.071(32)     .          .          .
  79550.    .           0.062(30)     .          .          .
  79570.    .           0.050(26)     .          .          .
  79590.    .           0.08(4)       .          .          .
  79610.    .           0.08(4)       .          .          .
  79630.    .           0.07(4)       .          .          .
  79650.    .           0.09(5)       .          .          .
  79670.    .           0.07(5)       .          .          .
  79690.    .           0.06(4)       .          .          .
  79710.    .           0.07(5)       .          .          .
  79730.    .           0.06(4)       .          .          .
  79750.    .           0.07(5)       .          .          .
  79770.    .           0.05(4)       .          .          .
_pd_meas_number_of_points              3847
_pd_proc_number_of_points              3847

loop_
      _refln_index_h
      _refln_index_k
      _refln_index_l
      _pd_refln_phase_id
      _refln_observed_status
      _refln_F_squared_meas
      _refln_F_squared_calc
      _refln_phase_calc
      _refln_d_spacing
      _gsas_i100_meas
   1   0  -1  1 o  23.110    20.725    180.00   6.07652  16.78
   1   0   1  1 o   0.000     1.235     0.00    5.82206   0.00
   0   0   4  1 o   0.184     0.289     0.00    5.68585   0.11
   0   1   1  1 o   5.255     3.347     0.00    5.46205   7.46
   0   1   2  1 o   2.970     1.956     0.00    5.04314   3.06
   1   0  -3  1 o   8.276     6.428    180.00   4.99192   3.13
   1   0   3  1 o   0.000     0.141    180.00   4.59379   0.00
   0   1   3  1 o   0.000     4.364     0.00    4.51824   0.00
   1   1   0  1 o   6.372     4.972     0.00    4.15427   3.08
   1   1  -1  1 o   5.324     3.192    180.00   4.12856   2.51
   1   1   1  1 o   7.736     8.023     0.00    4.04599   3.38
   0   1   4  1 o   2.893     2.631     0.00    3.99944   1.21
   1   1  -2  1 o   1.969     1.274     0.00    3.97595   0.80
   1   1   2  1 o   6.729     5.839     0.00    3.83211   2.39
   1   0  -5  1 o   1.495     1.146    180.00   3.81683   0.22
   0   0   6  1 o  22.808    22.787     0.00    3.79057   3.34
   1   1  -3  1 o   6.991     4.514    180.00   3.73418   2.25
   1   1   3  1 o   2.425     3.452    180.00   3.55846   0.65
   0   1   5  1 o  12.740    15.322    180.00   3.53737   3.33
   1   0   5  1 o   1.735     2.425    180.00   3.51934   0.20
   1   1  -4  1 o  10.292    11.941     0.00    3.44954   2.45
   1   1   4  1 o   3.917     5.862     0.00    3.26660   0.76
   1   1  -5  1 o   0.000     0.123     0.00    3.15868   0.00
   0   1   6  1 o   1.048     4.174     0.00    3.14374   0.18
   2   0   0  1 o  29.628    25.463    180.00   3.07969   2.08
   2   0  -2  1 o   0.000     0.000     0.00    3.03826   0.00
   1   1   5  1 o   0.092     0.235     0.00    2.98377   0.01
   1   0  -7  1 o   5.814     5.947    180.00   2.97981   0.36
   2   0   2  1 o  18.258     7.510    180.00   2.91103   1.05
   1   1  -6  1 o   1.316     2.220    180.00   2.88334   0.16
   0   0   8  1 o   2.860     1.756    180.00   2.84292   0.15
   0   1   7  1 o  27.041    25.389     0.00    2.81366   2.97
   0   2   0  1 o  22.610    21.256    180.00   2.81336   1.63
   2   0  -4  1 o  84.166    79.633     0.00    2.80948   4.24
   0   2   1  1 o   2.097     1.922     0.00    2.79208   0.29
   1   0   7  1 o  52.531    44.739    180.00   2.77826   2.54
   0   2   2  1 o  13.691    13.075     0.00    2.73103   1.73
   1   1   6  1 o  22.301    21.866    180.00   2.72369   2.17
   2   1  -1  1 o   3.985     4.630     0.00    2.70631   0.38
   2   1   0  1 o   3.669     4.320    180.00   2.70151   0.35
   2   1  -2  1 o   0.053     0.049    180.00   2.67342   0.00
   2   1   1  1 o  26.149    24.842    180.00   2.65960   2.32
   0   2   3  1 o  76.099    75.336    180.00   2.63760   8.27
   1   1  -7  1 o  583.805   582.208    0.00    2.63334  49.91
   2   0   4  1 o  1184.711  1190.118  180.00   2.61673  46.13
   2   1  -3  1 o  37.760    35.692    180.00   2.60676   3.11
   2   1   2  1 o  45.177    42.224     0.00    2.58551   3.60
   1   2   0  1 o  14.981    14.155     0.00    2.55905   1.43
   1   2  -1  1 o  51.840    50.253    180.00   2.55301   4.90
   0   1   8  1 o  10.244    10.601    180.00   2.53743   0.76
   1   2   1  1 o  10.426    11.257     0.00    2.53312   0.95
   0   2   4  1 o   7.944     8.699     0.00    2.52157   0.71
   1   2  -2  1 o   0.059     0.063    180.00   2.51565   0.01
   2   1  -4  1 o   2.796     2.993    180.00   2.51357   0.20
   2   0  -6  1 o  201.760   204.277   180.00   2.49596   6.61
   1   1   7  1 o  23.192    23.386    180.00   2.49114   1.61
   2   1   3  1 o   7.655     7.684    180.00   2.48700   0.53
   1   2   2  1 o  793.127   786.473    0.00    2.47800  66.03
   1   2  -3  1 o   0.363     0.376    180.00   2.45092   0.03
   1   1  -8  1 o  16.637    16.325     0.00    2.41124   1.02
   1   0  -9  1 o   0.001     0.001     0.00    2.41075   0.00
   2   1  -5  1 o  350.774   347.526   180.00   2.40245  21.19
   1   2   3  1 o  49.926    49.089    180.00   2.39919   3.63
   0   2   5  1 o   0.229     0.221     0.00    2.39269   0.02
   2   1   4  1 o   3.452     3.642     0.00    2.37270   0.20
   1   1   0  2 o   3.153     3.142    180.00   2.34627 100.00
   1   2  -4  1 o   2.074     2.157     0.00    2.36495   0.14
   0   1   9  1 o  424.789   431.359    0.00    2.30523  21.94
   1   2   4  1 o  30.632    31.168     0.00    2.30344   1.88
   2   0   6  1 o   2.506     2.633    180.00   2.29690   0.06
   1   1   8  1 o   9.665    10.888    180.00   2.28606   0.48
   0   0  10  1 o   9.707    10.268     0.00    2.27434   0.23
   2   1  -6  1 o   2.841     3.147    180.00   2.28156   0.14
   1   0   9  1 o  237.106   249.666    0.00    2.27133   5.49
   1   2  -5  1 o  10.946    12.159    180.00   2.26464   0.62
   0   2   6  1 o   2.778     3.524     0.00    2.25912   0.16
   2   1   5  1 o   0.050     0.093    180.00   2.25047   0.00
   1   1  -9  1 o   3.413     8.345    180.00   2.21593   0.15
   1   2   5  1 o  71.301    77.689     0.00    2.19751   3.59
   2   0  -8  1 o  26.945    26.161     0.00    2.18316   0.54
   2   1  -7  1 o  17.770    18.866     0.00    2.15757   0.71
   1   2  -6  1 o  14.366    14.486    180.00   2.15645   0.67
   0   2   7  1 o   8.342     7.944    180.00   2.12683   0.37
   2   1   6  1 o  39.124    36.959     0.00    2.12654   1.49
   0   1  10  1 o   8.267     8.453     0.00    2.10860   0.30
   1   1   9  1 o   0.005     0.005     0.00    2.10620   0.00
   1   2   6  1 o   5.529     3.795     0.00    2.08716   0.23
   2   2  -1  1 o  18.928    19.195    180.00   2.07931   0.76
   2   2   0  1 o   0.660     0.711     0.00    2.07713   0.03
   2   2  -2  1 o  24.211    22.898    180.00   2.06428   0.94
   3   0  -1  1 o  22.121    20.028     0.00    2.06050   0.36
   2   2   1  1 o  24.112    21.797    180.00   2.05790   0.93
   1   2  -7  1 o   0.062     0.064    180.00   2.04566   0.00
   1   1 -10  1 o   7.802     7.948    180.00   2.04476   0.26
   2   1  -8  1 o  57.955    52.040     0.00    2.03533   1.87
   2   2  -3  1 o  16.633    14.860     0.00    2.03313   0.61
   3   0   1  1 o  12.365    11.252     0.00    2.02947   0.19
   3   0  -3  1 o  50.491    47.075    180.00   2.02551   0.77
   2   2   2  1 o   2.299     2.131    180.00   2.02300   0.08
   1   0 -11  1 o  78.720    63.532     0.00    2.01220   1.16
   0   2   8  1 o   1.446     1.234     0.00    1.99972   0.05
   2   0   8  1 o   8.745     7.264    180.00   2.00596   0.13
   2   1   7  1 o   5.629     4.705    180.00   2.00529   0.17
   2   2  -4  1 o  19.641    13.714    180.00   1.98798   0.66
   1   2   7  1 o  10.561     8.482     0.00    1.97682   0.34
   2   2   3  1 o   1.556     1.243    180.00   1.97475   0.05
   1   1  10  1 o   1.784     1.155    180.00   1.94859   0.05
   0   1  11  1 o  33.512    30.349    180.00   1.94071   0.90
   3   0   3  1 o  65.566    59.410    180.00   1.94069   0.85
   1   1   1  2 o   1.869     1.862     0.00    1.91572  18.64
   1   2  -8  1 o   0.064     0.062    180.00   1.93618   0.00
   3   1  -1  1 o   0.886     0.859    180.00   1.93485   0.02
   3   0  -5  1 o  25.425    24.594    180.00   1.93377   0.32
   2   2  -5  1 o   0.000     0.000     0.00    1.93162   0.00
   3   1   0  1 o   5.851     5.593     0.00    1.92874   0.15
   3   1  -2  1 o   0.468     0.449     0.00    1.92703   0.01
   2   1  -9  1 o   5.055     4.994    180.00   1.91797   0.13
   2   2   4  1 o   2.955     2.935    180.00   1.91605   0.08
   1   0  11  1 o   0.818     0.822    180.00   1.91184   0.01
   3   1   1  1 o   8.794     8.927     0.00    1.90909   0.22
   2   0 -10  1 o  25.657    26.103     0.00    1.90842   0.31
   3   1  -3  1 o  135.899   139.027   180.00   1.90579   3.41
   0   0  12  1 o  17.071    14.955    180.00   1.89528   0.20
   1   1 -11  1 o   4.970     4.303     0.00    1.89469   0.12
   2   1   8  1 o   0.979     0.830    180.00   1.88948   0.02
   0   2   9  1 o  13.465    14.475    180.00   1.87999   0.36
   3   1   2  1 o   2.923     3.279     0.00    1.87711   0.07
   1   2   8  1 o   2.402     2.953     0.00    1.86955   0.06
   0   3   1  1 o   4.748     5.871     0.00    1.86923   0.15
   2   2  -6  1 o   2.910     3.759     0.00    1.86709   0.08
   3   1  -4  1 o   4.757     5.602    180.00   1.87241   0.11
   0   3   2  1 o   7.464     8.755    180.00   1.85057   0.23
   2   2   5  1 o   8.645    10.123     0.00    1.84994   0.22
   3   1   3  1 o   2.911     3.238    180.00   1.83463   0.06
   1   2  -9  1 o  48.166    51.337     0.00    1.83060   1.15
   3   1  -5  1 o   2.081     2.208     0.00    1.82878   0.04
   0   3   3  1 o  61.655    64.617     0.00    1.82068   1.75
   3   0   5  1 o  53.644    53.696     0.00    1.81457   0.54
   1   1  11  1 o  331.079   325.498    0.00    1.81020   6.82
   2   1 -10  1 o   1.280     1.249     0.00    1.80729   0.03
   3   0  -7  1 o   1.503     1.461     0.00    1.80610   0.01
   2   2  -7  1 o  24.767    23.508     0.00    1.79729   0.55
   0   1  12  1 o  12.593    11.942     0.00    1.79613   0.25
   1   3   0  1 o   0.102     0.097     0.00    1.79423   0.00
   1   3  -1  1 o   0.260     0.253     0.00    1.79215   0.01
   1   3   1  1 o   8.567     8.968     0.00    1.78523   0.22
   3   1   4  1 o   4.232     4.381    180.00   1.78383   0.08
   0   3   4  1 o  12.341    12.114     0.00    1.78117   0.32
   2   1   9  1 o   0.476     0.461     0.00    1.78065   0.01
   2   2   6  1 o  10.937    10.190    180.00   1.77923   0.23
   1   3  -2  1 o  25.053    23.246     0.00    1.77908   0.64
   3   1  -6  1 o   0.427     0.378    180.00   1.77712   0.01
   0   2  10  1 o   0.046     0.042     0.00    1.76869   0.00
   1   2   9  1 o  32.960    31.590    180.00   1.76727   0.68
   1   3   2  1 o  10.128    10.136    180.00   1.76561   0.25
   1   1 -12  1 o  32.630    33.959     0.00    1.76276   0.61
   2   0  10  1 o  11.914    11.970    180.00   1.75967   0.11
   1   3  -3  1 o  11.083     9.975    180.00   1.75574   0.27
   1   3   3  1 o   9.745     9.016    180.00   1.73642   0.22
   0   3   5  1 o   7.620     7.548    180.00   1.73396   0.17
   1   2 -10  1 o   8.512     9.285    180.00   1.73050   0.16
   3   1   5  1 o   1.824     2.039     0.00    1.72699   0.03
   2   2  -8  1 o  21.214    23.266    180.00   1.72477   0.40
   1   3  -4  1 o   6.395     6.912    180.00   1.72331   0.14
   1   0 -13  1 o   0.689     0.737     0.00    1.72170   0.01
   3   1  -7  1 o   2.408     2.585    180.00   1.71968   0.04
   2   2   7  1 o   0.307     0.301     0.00    1.70637   0.01
   2   1 -11  1 o  13.144    12.733     0.00    1.70416   0.22
   1   3   4  1 o  128.625   123.852   180.00   1.69907   2.68
   1   1  12  1 o   7.163     7.010    180.00   1.68827   0.11
   1   3  -5  1 o  43.860    46.421     0.00    1.68332   0.88
   0   3   6  1 o  54.255    58.485     0.00    1.68105   1.08
   2   1  10  1 o   0.377     0.408     0.00    1.67946   0.01
   2   0 -12  1 o   3.263     3.531    180.00   1.67885   0.02
   2   0   0  2 o   0.011     0.011    180.00   1.65906   0.05
   3   0   7  1 o   0.410     0.436     0.00    1.67281   0.00
   1   2  10  1 o   0.005     0.006    180.00   1.67103   0.00
   0   1  13  1 o   5.803     6.103     0.00    1.67060   0.09
   3   1   6  1 o   9.324     9.562    180.00   1.66624   0.14
   0   2  11  1 o  19.967    20.450    180.00   1.66605   0.33
   3   0  -9  1 o  61.120    61.736     0.00    1.66397   0.44
   3   2  -1  1 o  15.649    15.618     0.00    1.66234   0.25
   3   1  -8  1 o   2.165     2.079    180.00   1.65859   0.03
   3   2   0  1 o   2.937     2.815    180.00   1.65846   0.05
   3   2  -2  1 o   4.181     3.942     0.00    1.65738   0.07
   1   3   5  1 o   0.017     0.015    180.00   1.65519   0.00
   2   2  -9  1 o  10.789     9.018    180.00   1.65160   0.17
   1   0  13  1 o  18.691    15.465     0.00    1.64666   0.13
   1   1 -13  1 o  17.691    14.730    180.00   1.64635   0.25
   3   2   1  1 o   0.537     0.452    180.00   1.64592   0.01
   3   2  -3  1 o   8.512     7.742     0.00    1.64380   0.13
   1   3  -6  1 o   1.763     2.599    180.00   1.63743   0.03
   1   2 -11  1 o   4.105     6.500    180.00   1.63666   0.06
   2   2   8  1 o   0.565     1.114     0.00    1.63330   0.01
   3   2   2  1 o  10.430    10.852    180.00   1.62529   0.15
   0   0  14  1 o   4.587     4.401    180.00   1.62453   0.03
   0   3   7  1 o   8.685     8.186     0.00    1.62435   0.15
   3   2  -4  1 o   0.898     0.707     0.00    1.62224   0.01
   2   1 -12  1 o   1.268     1.700     0.00    1.60876   0.02
   1   3   6  1 o  13.787    18.002     0.00    1.60647   0.23
   3   1   7  1 o   0.316     0.368    180.00   1.60345   0.00
   2   3  -1  1 o   8.517     9.747     0.00    1.60289   0.14
   2   3   0  1 o   1.443     1.606     0.00    1.60189   0.02
   3   2   3  1 o  93.785    100.076    0.00    1.59748   1.30
   2   3  -2  1 o   0.406     0.437     0.00    1.59597   0.01
   3   1  -9  1 o   8.506     9.163     0.00    1.59566   0.11
   3   2  -5  1 o   1.775     1.948    180.00   1.59362   0.02
   2   3   1  1 o  25.741    28.435    180.00   1.59302   0.41
   1   3  -7  1 o  27.933    33.568     0.00    1.58732   0.43
   2   1  11  1 o   0.119     0.146    180.00   1.58599   0.00
   2   3  -3  1 o  11.457    14.848    180.00   1.58144   0.17
   1   2  11  1 o   0.008     0.010     0.00    1.58128   0.00
   1   1  13  1 o   0.326     0.422    180.00   1.58037   0.00
   2   2 -10  1 o   8.383    10.811     0.00    1.57934   0.11
   2   3   2  1 o   1.151     1.453     0.00    1.57666   0.02
   0   2  12  1 o   4.040     4.852     0.00    1.57187   0.05
   0   3   8  1 o   4.200     4.761    180.00   1.56556   0.06
   3   2   4  1 o   1.274     1.447    180.00   1.56361   0.02
   2   2   9  1 o   7.676     8.852    180.00   1.56147   0.10
   0   1  14  1 o  24.092    27.981     0.00    1.56078   0.28
   2   3  -4  1 o   0.656     0.770     0.00    1.55991   0.01
   3   2  -6  1 o   4.195     4.975     0.00    1.55908   0.05
   2   0  12  1 o  10.833    13.475     0.00    1.55633   0.06
   1   3   7  1 o   3.792     4.942    180.00   1.55450   0.05
   2   3   3  1 o  10.570    14.205    180.00   1.55350   0.15
   1   2 -12  1 o   1.152     1.694    180.00   1.54936   0.01
   4   0  -2  1 o   4.044     4.688    180.00   1.54340   0.02
   1   1 -14  1 o   4.838     5.533    180.00   1.54316   0.05
   3   1   8  1 o   3.235     3.250     0.00    1.54015   0.04
   4   0   0  1 o   0.065     0.064    180.00   1.53984   0.00
   1   3  -8  1 o   2.443     2.339     0.00    1.53451   0.03
   3   1 -10  1 o   1.037     0.991     0.00    1.53239   0.01
   2   3  -5  1 o  85.459    81.664     0.00    1.53223   1.14
   3   0   9  1 o   5.313     5.060    180.00   1.53126   0.03
   3   2   5  1 o   6.426     6.177    180.00   1.52490   0.07
   2   3   4  1 o   1.445     1.401     0.00    1.52443   0.02
   3   0 -11  1 o   7.912     8.013    180.00   1.52279   0.04
   2   1 -13  1 o  21.754    23.517     0.00    1.52094   0.23
   3   2  -7  1 o   5.986     6.720    180.00   1.51987   0.07
   4   0  -4  1 o   0.445     0.511     0.00    1.51913   0.00
   2   2 -11  1 o   6.906     7.478    180.00   1.50911   0.08
   4   0   2  1 o   8.053     8.714     0.00    1.50901   0.04
   0   3   9  1 o  127.239   135.770   180.00   1.50608   1.58
   1   0 -15  1 o  30.414    31.376    180.00   1.50211   0.15
   1   3   8  1 o   0.408     0.414    180.00   1.50069   0.00
   2   1  12  1 o   0.926     0.931    180.00   1.50001   0.01
   2   3  -6  1 o   2.868     2.861     0.00    1.49942   0.03
   2   2  10  1 o   0.076     0.071     0.00    1.49188   0.00
   1   2  12  1 o  14.471    14.202    180.00   1.49805   0.15
   2   3   5  1 o  28.923    27.029    180.00   1.49049   0.34
   4   1  -1  1 o  72.679    67.854     0.00    1.49001   0.71
   2   0 -14  1 o  189.137   176.543   180.00   1.48991   0.91
   4   1  -2  1 o   5.555     5.170     0.00    1.48842   0.05
   0   2  13  1 o   7.129     6.617     0.00    1.48567   0.07
   4   1   0  1 o   1.013     0.940    180.00   1.48523   0.01
   1   1  14  1 o   1.053     0.978    180.00   1.48446   0.01
   3   2   6  1 o  135.385   126.414   180.00   1.48260   1.39
   4   1  -3  1 o   2.445     2.314    180.00   1.48053   0.02
   1   3  -9  1 o   0.116     0.110    180.00   1.48033   0.00
   3   1   9  1 o   0.009     0.009     0.00    1.47753   0.00
   3   2  -8  1 o   0.574     0.562     0.00    1.47720   0.01
   4   1   1  1 o  10.106    10.091     0.00    1.47426   0.09
   4   0  -6  1 o   4.336     4.230     0.00    1.47073   0.02
   3   1 -11  1 o  37.138    35.813     0.00    1.46991   0.35
   1   2 -13  1 o   2.337     2.208     0.00    1.46853   0.02
   4   1  -4  1 o  51.228    47.345    180.00   1.46662   0.47
   0   1  15  1 o   6.080     5.563    180.00   1.46400   0.06
   2   3  -7  1 o   1.219     1.121     0.00    1.46254   0.01
   4   1   2  1 o   1.482     1.446    180.00   1.45751   0.01
   4   0   4  1 o  91.612    92.224     0.00    1.45552   0.40
   2   3   6  1 o   1.245     1.304     0.00    1.45276   0.01
   1   1 -15  1 o  52.807    56.443    180.00   1.45128   0.47
   4   1  -5  1 o  25.783    29.949     0.00    1.44720   0.23
   0   3  10  1 o   1.627     1.898     0.00    1.44700   0.02
   1   3   9  1 o   5.445     6.470     0.00    1.44623   0.06
   1   0  15  1 o   8.530    10.443    180.00   1.44415   0.04
   2   2 -12  1 o  46.052    53.450    180.00   1.44167   0.42
   2   1 -14  1 o   2.142     2.269     0.00    1.44027   0.02
   3   2   7  1 o   2.479     2.075     0.00    1.43784   0.02
   4   1   3  1 o   3.842     2.576     0.00    1.43556   0.03
   3   2  -9  1 o   6.994     4.002    180.00   1.43222   0.06
   1   3 -10  1 o   0.006     0.005     0.00    1.42587   0.00
   2   2  11  1 o  11.809     9.764     0.00    1.42521   0.10
   4   1  -6  1 o   0.714     0.680     0.00    1.42293   0.01
   2   3  -8  1 o  75.656    72.887    180.00   1.42266   0.74
   0   0  16  1 o   9.987    10.007    180.00   1.42146   0.04
   1   2  13  1 o  32.407    32.692    180.00   1.42113   0.28
   2   1  13  1 o  83.592    84.419    180.00   1.42107   0.68
   3   1  10  1 o   3.643     3.476    180.00   1.41644   0.03
   2   3   7  1 o   3.444     3.004     0.00    1.41228   0.03
   4   1   4  1 o  36.999    31.985     0.00    1.40913   0.29
   3   1 -12  1 o  71.895    62.155    180.00   1.40906   0.57
   0   2  14  1 o  35.951    31.147    180.00   1.40683   0.30
   0   4   0  1 o  29.207    25.309    180.00   1.40668   0.16
   4   0  -8  1 o   7.871     6.852    180.00   1.40474   0.03
   0   4   1  1 o   0.377     0.329    180.00   1.40400   0.00
   1   1  15  1 o   0.637     0.601    180.00   1.39881   0.00
   3   0  11  1 o  59.703    56.331     0.00    1.39882   0.22
   0   4   2  1 o  42.336    40.622    180.00   1.39604   0.45
   4   1  -7  1 o   4.118     3.912    180.00   1.39456   0.03
   1   2 -14  1 o   1.604     1.511    180.00   1.39389   0.01
   1   3  10  1 o   2.001     1.831    180.00   1.39205   0.02
   3   2   8  1 o  33.411    30.361    180.00   1.39167   0.27
   3   0 -13  1 o   1.807     1.624    180.00   1.39107   0.01
   0   3  11  1 o   0.213     0.186     0.00    1.38917   0.00
   2   0  14  1 o  30.154    26.242    180.00   1.38913   0.11
   2   3  -9  1 o  51.027    45.129    180.00   1.38075   0.44
   3   3  -1  1 o  55.148    46.879    180.00   1.38701   0.48
   4   0   6  1 o   0.671     0.568    180.00   1.38626   0.00
   3   2 -10  1 o   0.535     0.453    180.00   1.38594   0.00
   4   1   5  1 o   0.018     0.016     0.00    1.37902   0.00
   3   3   0  1 o  27.924    23.653    180.00   1.38476   0.24
   0   1  16  1 o  11.030    10.063    180.00   1.37817   0.08
   3   3  -2  1 o  43.001    36.547     0.00    1.38412   0.37
   2   2 -13  1 o   1.340     1.230    180.00   1.37744   0.01
   3   3   1  1 o   0.190     0.174    180.00   1.37743   0.00
   0   4   3  1 o  15.274    13.103    180.00   1.38307   0.15
   3   3  -3  1 o   1.519     1.403     0.00    1.37619   0.01
   1   3 -11  1 o   4.833     4.414    180.00   1.37199   0.04
   1   4   0  1 o  11.722    10.646     0.00    1.37137   0.11
   1   4  -1  1 o  77.526    69.735     0.00    1.37044   0.75
   2   3   8  1 o   0.043     0.038     0.00    1.37001   0.00
   1   1 -16  1 o  34.186    30.290     0.00    1.36909   0.24
   1   4   1  1 o   1.163     1.014    180.00   1.36734   0.01
   2   1   1  2 o   0.508     0.519     0.00    1.35462   4.11
   2   1 -15  1 o  14.813    12.853    180.00   1.36626   0.10
   0   4   4  1 o  10.821     9.385     0.00    1.36551   0.10
   3   3   2  1 o  19.571    16.981    180.00   1.36527   0.16
   1   4  -2  1 o   0.001     0.000    180.00   1.36457   0.00
   3   3  -4  1 o   0.002     0.002     0.00    1.36346   0.00
   4   1  -8  1 o   4.732     4.179    180.00   1.36291   0.03
   2   2  12  1 o  52.057    46.637    180.00   1.36184   0.38
   1   4   2  1 o   9.148     8.666    180.00   1.35847   0.09
   3   1  11  1 o   5.011     4.831    180.00   1.35750   0.03
   4   2  -1  1 o  21.430    21.914    180.00   1.35435   0.15
   1   4  -3  1 o   8.213     8.460     0.00    1.35395   0.08
   4   2  -2  1 o  22.901    23.933     0.00    1.35316   0.16
   4   2   0  1 o   9.119     9.877     0.00    1.35075   0.06
   3   1 -13  1 o   7.519     8.175    180.00   1.35041   0.05
   1   2  14  1 o  10.127    11.034     0.00    1.35018   0.07
   3   3   3  1 o   2.001     2.197     0.00    1.34866   0.02
   2   1  14  1 o   1.307     1.435     0.00    1.34864   0.01
   4   2  -3  1 o  20.887    22.772    180.00   1.34721   0.15
   3   3  -5  1 o   6.673     7.172    180.00   1.34634   0.05
   4   1   6  1 o  21.604    23.051    180.00   1.34601   0.14
   1   4   3  1 o   1.106     1.146    180.00   1.34503   0.01
   3   2   9  1 o   0.864     0.893    180.00   1.34495   0.01
   0   4   5  1 o  52.580    51.944    180.00   1.34389   0.47
   4   2   1  1 o   4.474     4.115     0.00    1.34249   0.03
   3   2 -11  1 o   0.127     0.100     0.00    1.33920   0.00
   1   4  -4  1 o   0.982     0.770    180.00   1.33891   0.01
   1   3  11  1 o  17.357    13.604     0.00    1.33887   0.13
   2   3 -10  1 o   0.676     0.521    180.00   1.33769   0.01
   4   2  -4  1 o  14.286    11.051     0.00    1.33671   0.10
   0   2  15  1 o   0.560     0.456     0.00    1.33473   0.00
   2   0 -16  1 o  29.640    24.501     0.00    1.33435   0.09
   0   3  12  1 o  30.673    26.709    180.00   1.33315   0.23
   1   0 -17  1 o  55.046    52.477     0.00    1.33096   0.17
   4   2   2  1 o   0.317     0.313    180.00   1.32980   0.00
   4   1  -9  1 o   3.270     3.312    180.00   1.32876   0.02
   4   0 -10  1 o   8.639     8.810     0.00    1.32840   0.03
   3   3   4  1 o  17.455    17.898     0.00    1.32809   0.13
   1   4   4  1 o  16.306    16.893     0.00    1.32745   0.14
   2   3   9  1 o   2.986     3.122     0.00    1.32678   0.02
   3   3  -6  1 o  11.424    12.163     0.00    1.32532   0.08
   1   2 -15  1 o  22.016    23.507     0.00    1.32507   0.14
   1   1  16  1 o  22.314    24.445    180.00   1.32197   0.14
   4   2  -5  1 o  44.163    48.384     0.00    1.32196   0.29
   1   4  -5  1 o   3.604     3.954    180.00   1.31990   0.03
   1   3 -12  1 o   8.905     9.745    180.00   1.31933   0.06
   0   4   6  1 o   7.985     8.705     0.00    1.31880   0.07
   2   2 -14  1 o  51.432    54.405     0.00    1.31667   0.33
   4   2   3  1 o   0.290     0.276     0.00    1.31307   0.00
   4   1   7  1 o   0.224     0.200    180.00   1.31089   0.00
   4   0   8  1 o  344.084   299.004    0.00    1.30836   1.00
   1   4   5  1 o  33.494    29.721    180.00   1.30621   0.26
   3   3   5  1 o  13.317    12.333    180.00   1.30413   0.09
   4   2  -6  1 o  15.629    14.686    180.00   1.30338   0.10
   2   2  13  1 o   6.793     6.496     0.00    1.30195   0.04
   0   1  17  1 o  17.528    16.787    180.00   1.30156   0.10
   3   1  12  1 o  21.862    20.932     0.00    1.30107   0.13
   3   3  -7  1 o   0.730     0.698     0.00    1.30098   0.00
   3   2  10  1 o   0.751     0.688     0.00    1.29839   0.00
   2   1 -16  1 o  23.025    21.085     0.00    1.29834   0.13
   1   4  -6  1 o   0.021     0.019     0.00    1.29742   0.00
   1   1 -17  1 o  19.498    16.419     0.00    1.29522   0.11
   3   1 -14  1 o  102.324   84.479    180.00   1.29431   0.58
   2   3 -11  1 o  10.718     8.831     0.00    1.29421   0.07
   4   1 -10  1 o  38.509    31.006    180.00   1.29286   0.22
   4   2   4  1 o   1.570     1.263    180.00   1.29275   0.01
   3   2 -12  1 o  35.347    28.395    180.00   1.29270   0.21
   0   4   7  1 o   0.127     0.100     0.00    1.29089   0.00
   1   3  12  1 o   0.452     0.350    180.00   1.28721   0.00
   1   0  17  1 o   1.019     0.806    180.00   1.28498   0.00
   1   2  15  1 o   3.632     2.881     0.00    1.28477   0.02
   2   3  10  1 o  64.530    52.783    180.00   1.28329   0.41
   2   1  15  1 o   0.062     0.052     0.00    1.28217   0.00
   1   4   6  1 o  19.494    16.619    180.00   1.28186   0.14
   4   2  -7  1 o  36.748    31.734     0.00    1.28148   0.21
   2   4  -1  1 o   0.000     0.000    180.00   1.28003   0.00
   2   4   0  1 o  32.046    29.867    180.00   1.27953   0.23
   0   3  13  1 o   0.193     0.181    180.00   1.27933   0.00
   3   0  13  1 o  30.872    29.190    180.00   1.27919   0.08
   3   3   6  1 o  11.773    12.100     0.00    1.27737   0.07
   2   4  -2  1 o   0.582     0.623    180.00   1.27650   0.00
   2   4   1  1 o  39.570    45.083    180.00   1.27499   0.28
   1   3 -13  1 o   1.598     1.724    180.00   1.26834   0.01
   4   1   8  1 o   1.649     1.920    180.00   1.27437   0.01
   3   3  -8  1 o   9.028    10.646    180.00   1.27391   0.06
   2   4   2  1 o  12.980    12.757     0.00    1.26656   0.09
   3   0 -15  1 o  27.978    33.803    180.00   1.27228   0.07
   1   4  -7  1 o  14.679    17.737     0.00    1.27206   0.10
   0   0  18  1 o  118.002   104.748    0.00    1.26352   0.30
   4   2   5  1 o   3.342     3.792     0.00    1.26938   0.02
   2   4  -3  1 o  26.327    29.408    180.00   1.26903   0.18
   0   2  16  1 o  15.502    17.054     0.00    1.26872   0.09
   1   2 -16  1 o  138.948   123.231    0.00    1.26162   0.75
   0   4   8  1 o   0.429     0.385     0.00    1.26079   0.00
   2   2 -15  1 o   8.293     7.692     0.00    1.25941   0.04
   2   4  -4  1 o  11.756    11.295    180.00   1.25783   0.08
   4   2  -8  1 o  80.288    78.091     0.00    1.25679   0.43
   4   1 -11  1 o   5.708     5.551     0.00    1.25587   0.03
   1   4   7  1 o   8.129     7.831    180.00   1.25499   0.05
   2   4   3  1 o   0.486     0.464    180.00   1.25446   0.00
   1   1  17  1 o   0.712     0.656    180.00   1.25273   0.00
   3   2  11  1 o   0.161     0.148     0.00    1.25254   0.00
   2   3 -12  1 o   0.526     0.476     0.00    1.25091   0.00
   2   0  16  1 o   0.003     0.003     0.00    1.25092   0.00
   3   3   7  1 o   0.473     0.453     0.00    1.24841   0.00
   4   0 -12  1 o   0.207     0.202    180.00   1.24798   0.00
   3   1  13  1 o   0.638     0.643     0.00    1.24736   0.00
   3   2 -13  1 o   7.207     7.421    180.00   1.24696   0.04
   2   2  14  1 o  16.646    18.530     0.00    1.24557   0.09
   3   3  -9  1 o  10.551    12.265     0.00    1.24472   0.06
   1   4  -8  1 o   0.845     0.997     0.00    1.24439   0.01
   4   2   6  1 o  38.968    47.652     0.00    1.24350   0.20
   2   4  -5  1 o   4.979     6.155    180.00   1.24318   0.03
   3   1 -15  1 o   4.008     5.188     0.00    1.24095   0.02
   2   3  11  1 o  20.187    26.373    180.00   1.24012   0.11
   2   4   4  1 o   1.138     1.504     0.00    1.23900   0.01
   1   3  13  1 o   1.473     1.982     0.00    1.23743   0.01
   4   1   9  1 o   7.153     9.670     0.00    1.23706   0.03
   2   1 -17  1 o   2.152     2.944     0.00    1.23597   0.01
   5   0  -1  1 o   0.429     0.587     0.00    1.23574   0.00
   0   1  18  1 o   2.637     3.444     0.00    1.23282   0.01
   5   0  -3  1 o   4.924     6.358    180.00   1.23257   0.01
   4   2  -9  1 o   1.295     1.388    180.00   1.22986   0.01
   0   4   9  1 o   0.665     0.669     0.00    1.22909   0.00
   1   1 -18  1 o  36.842    35.478     0.00    1.22855   0.17
   0   3  14  1 o   6.640     6.106    180.00   1.22795   0.04
   4   0  10  1 o   0.730     0.660    180.00   1.22771   0.00
   1   4   8  1 o   1.492     1.226     0.00    1.22616   0.01
   2   4  -6  1 o  14.916    11.912    180.00   1.22546   0.09
   1   2  16  1 o   4.744     3.708    180.00   1.22447   0.02
   5   0   1  1 o   6.712     5.247     0.00    1.22448   0.02
   2   1  16  1 o   4.307     3.735    180.00   1.22111   0.02
   2   4   5  1 o   0.000     0.000    180.00   1.22057   0.00
   1   3 -14  1 o   1.814     1.832     0.00    1.21932   0.01
   4   1 -12  1 o  10.013    11.110    180.00   1.21837   0.05
   3   3   8  1 o  95.367    111.728    0.00    1.21783   0.49
   4   2   7  1 o   2.520     3.559     0.00    1.21565   0.01
   5   0  -5  1 o   4.129     5.951    180.00   1.21530   0.01
   1   4  -9  1 o   0.174     0.256    180.00   1.21497   0.00
   3   3 -10  1 o   4.208     6.336     0.00    1.21398   0.02
   2   3 -13  1 o  31.809    35.725    180.00   1.20826   0.16
   0   2  17  1 o   1.896     2.119    180.00   1.20820   0.01
   3   2  12  1 o   0.820     0.892     0.00    1.20780   0.00
   5   1  -2  1 o   7.691     8.052     0.00    1.20719   0.03
   5   1  -1  1 o   4.531     4.682    180.00   1.20697   0.02
   2   2 -16  1 o   0.795     0.767     0.00    1.20562   0.00
   2   0 -18  1 o   2.316     2.213     0.00    1.20537   0.00
   2   4  -7  1 o   0.072     0.068    180.00   1.20508   0.00
   5   1  -3  1 o  49.528    45.379     0.00    1.20402   0.21
   5   1   0  1 o   0.177     0.160    180.00   1.20337   0.00
   1   2 -17  1 o   0.942     0.850     0.00    1.20312   0.00
   3   2 -14  1 o  12.292    11.050     0.00    1.20239   0.06
   4   2 -10  1 o  14.879    13.482    180.00   1.20123   0.07
   5   0   3  1 o   5.903     5.509    180.00   1.19994   0.01
   2   4   6  1 o  57.079    53.891     0.00    1.19959   0.31
   4   1  10  1 o   9.912     9.394    180.00   1.19949   0.04
   2   3  12  1 o   0.817     0.844     0.00    1.19769   0.00
   5   1  -4  1 o   1.685     1.758    180.00   1.19754   0.01
   3   1  14  1 o  11.188    12.498     0.00    1.19648   0.05
   5   1   1  1 o  18.853    21.066     0.00    1.19648   0.08
   0   4  10  1 o  23.471    26.473     0.00    1.19634   0.12
   1   4   9  1 o   1.039     1.210     0.00    1.19591   0.01
   1   0 -19  1 o  11.957    15.808     0.00    1.19413   0.02
   2   2  15  1 o  36.813    53.152     0.00    1.19264   0.16
   4   3  -1  1 o   0.411     0.595    180.00   1.19259   0.00
   4   3  -2  1 o   0.902     1.345    180.00   1.19177   0.00
   3   1 -16  1 o   0.035     0.052    180.00   1.19042   0.00
   4   3   0  1 o   0.269     0.404    180.00   1.19013   0.00
   1   1  18  1 o   0.304     0.455     0.00    1.19006   0.00
   1   3  14  1 o   0.437     0.650    180.00   1.18973   0.00
   5   1  -5  1 o   0.501     0.683    180.00   1.18791   0.00
   4   3  -3  1 o  11.755    15.791     0.00    1.18770   0.05
   5   1   2  1 o   3.483     4.257    180.00   1.18646   0.01
   4   2   8  1 o   3.360     4.069    180.00   1.18635   0.01
   3   3   9  1 o   0.968     1.153     0.00    1.18615   0.00
   5   0  -7  1 o   2.936     3.348    180.00   1.18564   0.01
   2   2   0  2 o   1.526     1.462     0.00    1.17313   3.57
   4   3   1  1 o   5.058     5.220     0.00    1.18446   0.02
   1   4 -10  1 o   5.908     6.026     0.00    1.18432   0.03
   2   4  -8  1 o   1.832     1.641    180.00   1.18248   0.01
   3   3 -11  1 o   5.751     5.075     0.00    1.18220   0.03
   4   1 -13  1 o   0.339     0.283    180.00   1.18085   0.00
   4   3  -4  1 o  13.680    11.317     0.00    1.18049   0.06
   0   3  15  1 o   8.803     7.178    180.00   1.17912   0.04
   2   1 -18  1 o   5.343     4.366     0.00    1.17863   0.02
   2   4   7  1 o   3.618     3.086     0.00    1.17650   0.02
   4   3   2  1 o   0.191     0.167    180.00   1.17572   0.00
   5   1  -6  1 o  13.841    12.253    180.00   1.17536   0.05
   5   1   3  1 o  10.649    10.068    180.00   1.17355   0.04
   3   0  15  1 o  12.883    12.374     0.00    1.17311   0.02
   1   3 -15  1 o   7.671     7.544    180.00   1.17245   0.03
   4   2 -11  1 o   0.599     0.611    180.00   1.17138   0.00
   0   1  19  1 o   0.975     1.011    180.00   1.17082   0.00
   4   3  -5  1 o   0.964     1.015     0.00    1.17029   0.00
   1   2  17  1 o  30.729    33.573    180.00   1.16883   0.12
   1   1 -19  1 o   0.611     0.677     0.00    1.16812   0.00
   4   0 -14  1 o   0.019     0.021    180.00   1.16807   0.00
   3   0 -17  1 o  46.883    52.842    180.00   1.16702   0.09
   2   3 -14  1 o   2.557     2.892     0.00    1.16662   0.01
   2   1  17  1 o  12.923    14.613     0.00    1.16495   0.05
   1   4  10  1 o   9.143    10.317     0.00    1.16472   0.04
   3   2  13  1 o   3.856     4.340     0.00    1.16447   0.02
   5   0   5  1 o   6.757     7.599    180.00   1.16441   0.01
   4   3   3  1 o   3.485     3.903    180.00   1.16411   0.01
   2   4  -9  1 o  23.484    25.665     0.00    1.15808   0.11
   5   1   4  1 o  12.092    13.228     0.00    1.15804   0.04
   4   3  -6  1 o   0.004     0.005    180.00   1.15734   0.00
   0   4  11  1 o   1.991     2.192     0.00    1.16303   0.01
   1   0  19  1 o   0.035     0.040    180.00   1.15683   0.00
   2   3  13  1 o  21.747    25.223     0.00    1.15634   0.09
   4   1  11  1 o   2.851     3.088    180.00   1.16211   0.01
   3   4   1  1 o   0.155     0.181     0.00    1.15612   0.00
   4   2   9  1 o  17.512    20.543    180.00   1.15607   0.07
   3   4  -1  1 o   2.735     2.947     0.00    1.16177   0.01
   3   4  -3  1 o   0.174     0.211     0.00    1.15538   0.00
   2   2 -17  1 o   2.086     2.546     0.00    1.15519   0.01
   3   4   0  1 o  19.676    20.952     0.00    1.16044   0.09
   5   1  -7  1 o   7.243     7.710    180.00   1.16016   0.03
   3   4  -2  1 o   0.045     0.048    180.00   1.16007   0.00
   3   3  10  1 o   1.296     1.677     0.00    1.15385   0.01
   3   2 -15  1 o   0.073     0.078    180.00   1.15925   0.00
   1   4 -11  1 o   8.150    10.884     0.00    1.15290   0.04
   0   2  18  1 o   5.789     7.784    180.00   1.15261   0.02
   2   4   8  1 o   9.342    12.698    180.00   1.15172   0.04
   4   3   4  1 o   0.090     0.119     0.00    1.14988   0.00
   3   3 -12  1 o   5.192     6.841     0.00    1.14985   0.02
   1   2 -18  1 o  16.219    20.763    180.00   1.14912   0.06
   3   4   2  1 o   0.660     0.836    180.00   1.14890   0.00
   4   0  12  1 o   4.859     6.031    180.00   1.14845   0.01
   3   1  15  1 o  44.458    55.099    180.00   1.14842   0.16
   3   4  -4  1 o  13.073    15.736    180.00   1.14782   0.06
   5   0  -9  1 o   4.566     5.107     0.00    1.14622   0.01
   1   3  15  1 o   9.110     9.620    180.00   1.14426   0.04
   4   1 -14  1 o   1.502     1.573     0.00    1.14369   0.01
   2   2  16  1 o   4.458     4.639     0.00    1.14303   0.02
   3   1 -17  1 o  17.118    17.780    180.00   1.14270   0.06
   5   1  -8  1 o  55.123    57.244     0.00    1.14265   0.19
   4   3  -7  1 o   7.124     7.383    180.00   1.14193   0.03
   4   2 -12  1 o   0.052     0.054     0.00    1.14078   0.00
   5   1   5  1 o   1.669     1.723     0.00    1.14025   0.01
   3   4   3  1 o  49.579    50.634    180.00   1.13895   0.21
   3   4  -5  1 o  12.846    12.819     0.00    1.13755   0.05
   0   0  20  1 o   3.086     3.056    180.00   1.13717   0.01
   2   0  18  1 o   1.015     0.973     0.00    1.13566   0.00
   4   3   5  1 o  37.545    34.760     0.00    1.13334   0.14
   1   1  19  1 o  24.448    22.601    180.00   1.13313   0.08
   1   4  11  1 o  35.967    33.232    180.00   1.13304   0.15
   0   3  16  1 o   9.773     9.022     0.00    1.13287   0.04
   2   4 -10  1 o   2.162     1.994    180.00   1.13232   0.01
   5   2  -2  1 o  10.941    10.109    180.00   1.13159   0.04
   5   2  -1  1 o   0.857     0.793    180.00   1.13141   0.00
   0   4  12  1 o   9.768     9.188    180.00   1.12956   0.04
   5   2  -3  1 o   2.870     2.712     0.00    1.12897   0.01
   5   2   0  1 o  35.721    33.834    180.00   1.12844   0.12
   1   3 -16  1 o   8.549     8.092     0.00    1.12781   0.03
   3   4   4  1 o  30.415    28.253    180.00   1.12648   0.12
   2   3 -15  1 o   2.151     1.985     0.00    1.12623   0.01
   2   1 -19  1 o   0.098     0.090    180.00   1.12583   0.00
   2   4   9  1 o  60.874    55.155     0.00    1.12568   0.25
   4   1  12  1 o   5.262     4.683    180.00   1.12525   0.02
   4   2  10  1 o   4.974     4.425     0.00    1.12524   0.02
   3   4  -6  1 o   5.035     4.382    180.00   1.12479   0.02
   4   3  -8  1 o  31.497    26.761     0.00    1.12435   0.12
   0   5   1  1 o   9.768     8.111     0.00    1.12397   0.05
   5   2  -4  1 o  14.827    12.043     0.00    1.12363   0.05
   5   1  -9  1 o  10.447     8.219    180.00   1.12315   0.03
   3   2  14  1 o   0.494     0.378     0.00    1.12275   0.00
   5   2   1  1 o   5.184     3.963     0.00    1.12275   0.02
   3   3  11  1 o   0.037     0.025     0.00    1.12131   0.00
   1   4 -12  1 o  28.736    19.569    180.00   1.12112   0.12
   5   0   7  1 o   2.008     1.340     0.00    1.12082   0.00
   5   1   6  1 o  48.227    31.614    180.00   1.12053   0.16
   0   5   2  1 o   2.301     1.453     0.00    1.11988   0.01
   3   2 -16  1 o   8.291     4.897     0.00    1.11774   0.03
   1   2  18  1 o  21.559    12.719    180.00   1.11744   0.07
   3   3 -13  1 o   1.166     0.688    180.00   1.11730   0.00
   2   2   1  2 o   1.264     1.266    180.00   1.10604   4.71
   2   3  14  1 o  10.435     6.250     0.00    1.11630   0.04
   5   2  -5  1 o   2.138     1.308     0.00    1.11566   0.01
   4   3   6  1 o   0.235     0.150     0.00    1.11481   0.00
   0   1  20  1 o   9.593     6.172    180.00   1.11463   0.03
   5   2   2  1 o   0.765     0.497    180.00   1.11446   0.00
   2   1  18  1 o  46.893    33.006    180.00   1.11322   0.15
   0   5   3  1 o   0.622     0.440     0.00    1.11315   0.00
   1   1 -20  1 o  10.579     7.487     0.00    1.11314   0.03
   3   4   5  1 o   8.663     6.711     0.00    1.11175   0.03
   4   2 -13  1 o  36.393    31.267    180.00   1.10980   0.12
   3   4  -7  1 o  43.649    37.524    180.00   1.10979   0.17
   2   2 -18  1 o   3.954     3.661    180.00   1.10796   0.01
   4   1 -15  1 o   3.213     3.063     0.00    1.10720   0.01
   1   5   0  1 o   0.323     0.310     0.00    1.10702   0.00
   1   5  -1  1 o  10.304    10.083     0.00    1.10653   0.04
   2   4 -11  1 o   0.182     0.185     0.00    1.10558   0.00
   5   2  -6  1 o  10.148    10.465    180.00   1.10524   0.03
   4   3  -9  1 o  25.610    26.742     0.00    1.10495   0.09
   1   5   1  1 o   0.063     0.066    180.00   1.10489   0.00
   0   5   4  1 o   4.344     4.735     0.00    1.10393   0.02
   5   2   3  1 o  64.000    70.313    180.00   1.10374   0.20
   1   5  -2  1 o  24.047    26.753    180.00   1.10343   0.10
   3   1  16  1 o   6.919     7.797    180.00   1.10311   0.02
   5   1 -10  1 o  31.669    37.120     0.00    1.10203   0.10
   0   2  19  1 o  11.438    13.631     0.00    1.10147   0.04
   1   4  12  1 o   0.634     0.761    180.00   1.10121   0.00
   1   3  16  1 o  12.121    14.597     0.00    1.10103   0.04
   1   5   2  1 o   2.709     3.306     0.00    1.10020   0.01
   5   0 -11  1 o  63.074    77.069     0.00    1.10005   0.09
   1   2 -19  1 o   0.155     0.190    180.00   1.09922   0.00
   5   1   7  1 o   0.409     0.501    180.00   1.09922   0.00
   2   4  10  1 o   3.136     3.822    180.00   1.09875   0.01
   1   5  -3  1 o   3.378     4.042     0.00    1.09780   0.01
   3   1 -18  1 o   0.829     0.990     0.00    1.09772   0.00
   2   0 -20  1 o  30.282    35.862     0.00    1.09741   0.05
   2   2  17  1 o   1.906     2.199     0.00    1.09658   0.01
   0   4  13  1 o   5.728     6.534     0.00    1.09626   0.02
   3   4   6  1 o   2.253     2.460     0.00    1.09503   0.01
   4   3   7  1 o  30.477    32.817     0.00    1.09461   0.10
   4   2  11  1 o  25.408    27.027    180.00   1.09420   0.08
   1   5   3  1 o   5.366     5.559     0.00    1.09303   0.02
   3   4  -8  1 o   0.643     0.664     0.00    1.09285   0.00
   5   2  -7  1 o   0.222     0.229    180.00   1.09258   0.00
   0   5   5  1 o  36.363    37.417     0.00    1.09241   0.15
   4   0 -16  1 o  47.173    48.519    180.00   1.09158   0.07
   5   2   4  1 o   4.280     4.445     0.00    1.09081   0.01
   1   5  -4  1 o   7.236     7.744    180.00   1.08973   0.03
   1   4 -13  1 o   0.062     0.067     0.00    1.08932   0.00
   0   3  17  1 o  37.075    40.611     0.00    1.08916   0.12
   4   1  13  1 o   8.921     9.761     0.00    1.08918   0.03
   3   3  12  1 o   0.000     0.000     0.00    1.08887   0.00
   2   3 -16  1 o  46.767    56.693     0.00    1.08727   0.15
   1   3 -17  1 o   2.389     3.183    180.00   1.08543   0.01
   3   3 -14  1 o   1.732     2.346     0.00    1.08490   0.01
   4   3 -10  1 o  20.104    27.482    180.00   1.08404   0.06
   1   5   4  1 o   5.020     6.823    180.00   1.08353   0.02
   3   2  15  1 o   0.249     0.330     0.00    1.08275   0.00
   1   0 -21  1 o  49.959    65.336     0.00    1.08241   0.07
   1   1  20  1 o  34.624    42.209    180.00   1.08120   0.10
   3   0  17  1 o  21.966    24.435    180.00   1.07982   0.03
   5   1 -11  1 o   3.613     3.966    180.00   1.07961   0.01
   1   5  -5  1 o   1.137     1.232     0.00    1.07941   0.00
   0   5   6  1 o   8.574     8.964    180.00   1.07881   0.03
   4   2 -14  1 o   2.504     2.615     0.00    1.07879   0.01
   2   4 -12  1 o   0.061     0.062    180.00   1.07822   0.00
   3   2 -17  1 o   0.585     0.587     0.00    1.07795   0.00
   5   2  -8  1 o   1.915     1.916     0.00    1.07791   0.01
   2   3  15  1 o   9.891     9.818     0.00    1.07772   0.03
   2   1 -20  1 o   9.026     8.780    180.00   1.07711   0.03
   5   1   8  1 o   0.357     0.344     0.00    1.07666   0.00
   3   4   7  1 o  42.903    41.288     0.00    1.07662   0.14
   5   2   5  1 o   4.167     3.989    180.00   1.07590   0.01
   3   0 -19  1 o   0.175     0.172     0.00    1.07447   0.00
   3   4  -9  1 o   6.824     6.777    180.00   1.07425   0.02
   4   0  14  1 o   0.822     0.871    180.00   1.07310   0.00
   4   3   8  1 o   4.791     5.092    180.00   1.07307   0.01
   5   0   9  1 o  59.973    68.693    180.00   1.07212   0.08
   1   5   5  1 o   0.012     0.014    180.00   1.07188   0.00
   4   1 -16  1 o  19.453    23.321     0.00    1.07160   0.05
   2   4  11  1 o   1.834     2.263    180.00   1.07129   0.01
   1   2  19  1 o   0.057     0.080    180.00   1.06991   0.00
   1   4  13  1 o  33.194    47.951    180.00   1.06955   0.11
   1   5  -6  1 o   3.094     5.171     0.00    1.06701   0.01
   2   1  19  1 o   3.445     5.737     0.00    1.06547   0.01
   2   2 -19  1 o   5.630     8.589     0.00    1.06376   0.02
   0   1  21  1 o   6.098     9.127     0.00    1.06350   0.02
   0   4  14  1 o  12.212    18.165     0.00    1.06342   0.04
   0   5   7  1 o   4.132     6.123    180.00   1.06337   0.01
   4   2  12  1 o   2.459     3.617     0.00    1.06327   0.01
   1   1 -21  1 o   1.914     2.737     0.00    1.06292   0.01
   4   3 -11  1 o   3.051     4.015     0.00    1.06196   0.01
   5   2  -9  1 o   4.207     5.319     0.00    1.06150   0.01
   3   1  17  1 o   1.317     1.524     0.00    1.06047   0.00
   3   1   0  2 o   0.000     0.000     0.00    1.04928   0.00
   1   3  17  1 o   2.644     2.961    180.00   1.06006   0.01
   5   2   6  1 o  21.116    22.311     0.00    1.05929   0.06
   5   1   9  1 o  18.178    14.349    180.00   1.05317   0.05
   2   2  18  1 o   0.878     0.692     0.00    1.05310   0.00
   1   2 -20  1 o   1.144     0.901     0.00    1.05303   0.00
   3   3 -15  1 o   7.147     5.614    180.00   1.05289   0.02
   1   5  -7  1 o  48.829    38.286    180.00   1.05277   0.17
   1   5   6  1 o   0.135     0.134    180.00   1.05830   0.00
   1   4 -14  1 o  25.637    24.543     0.00    1.05779   0.08
   2   5  -1  1 o  29.168    27.085    180.00   1.05728   0.10
   1   0  21  1 o  23.885    18.509    180.00   1.05157   0.03
   2   5   0  1 o  32.191    29.415     0.00    1.05699   0.11
   3   4   8  1 o   8.236     7.457    180.00   1.05682   0.03
   3   3  13  1 o   3.655     3.305    180.00   1.05680   0.01
   2   5  -3  1 o  42.299    32.723     0.00    1.05105   0.14
   5   1 -12  1 o   0.865     0.759    180.00   1.05622   0.00
   2   4 -13  1 o   0.246     0.190     0.00    1.05055   0.00
   4   3   9  1 o   0.583     0.452     0.00    1.05051   0.00
   5   0 -13  1 o   0.399     0.310     0.00    1.04998   0.00
   2   3 -17  1 o   0.948     0.736    180.00   1.04985   0.00
   3   1 -19  1 o  14.317    12.101     0.00    1.05540   0.04
   2   5  -2  1 o   0.021     0.018    180.00   1.05528   0.00
   2   5   2  1 o   5.530     4.302    180.00   1.04964   0.02
   2   5   1  1 o   8.542     6.963    180.00   1.05443   0.03
   3   4 -10  1 o  24.801    20.137    180.00   1.05430   0.08
   0   2  20  1 o  19.474    15.811    180.00   1.05430   0.05
   4   1  14  1 o   1.612     1.301     0.00    1.05410   0.00
   4   2 -15  1 o   0.021     0.017     0.00    1.04800   0.00
   0   3  18  1 o   3.108     2.494     0.00    1.04791   0.01
   0   5   8  1 o   7.332     6.257     0.00    1.04635   0.02
   1   3 -18  1 o   0.112     0.102     0.00    1.04528   0.00
   2   5  -4  1 o   0.013     0.012    180.00   1.04466   0.00
   3   2  16  1 o   0.142     0.135     0.00    1.04454   0.00
   5   2 -10  1 o   7.716     7.774    180.00   1.04361   0.02
   2   4  12  1 o   6.289     6.349     0.00    1.04358   0.02
   1   5   7  1 o   9.866    10.291     0.00    1.04303   0.03
   2   5   3  1 o  10.716    11.362     0.00    1.04272   0.04
   5   2   7  1 o   7.699     8.660    180.00   1.04123   0.02
   2   3  16  1 o   0.893     1.015     0.00    1.04069   0.00
   4   4  -1  1 o   5.109     5.846     0.00    1.04020   0.01
   3   2 -18  1 o  16.797    19.249     0.00    1.03996   0.04
   4   4  -2  1 o  11.779    13.509     0.00    1.03966   0.03
   4   3 -12  1 o  45.249    51.802    180.00   1.03900   0.12
   4   4   0  1 o   6.222     7.101     0.00    1.03857   0.02
   2   0  20  1 o  14.379    16.408     0.00    1.03856   0.02
   1   4  14  1 o   4.108     4.677    180.00   1.03830   0.01
   4   1 -17  1 o   2.623     2.943     0.00    1.03707   0.01
   4   4  -3  1 o   1.038     1.163     0.00    1.03695   0.00
   1   5  -8  1 o   0.419     0.470     0.00    1.03692   0.00
   2   5  -5  1 o  56.517    62.822    180.00   1.03622   0.18
   3   4   9  1 o   2.657     2.945     0.00    1.03592   0.01
   4   4   1  1 o  41.201    45.393     0.00    1.03479   0.12
   2   5   4  1 o  19.941    22.035    180.00   1.03380   0.06
   0   0  22  1 o   2.894     3.198    180.00   1.03379   0.00
   1   1  21  1 o   3.991     4.415     0.00    1.03367   0.01
   3   4 -11  1 o   5.740     6.375    180.00   1.03329   0.02
   4   2  13  1 o  48.621    54.491     0.00    1.03269   0.12
   5   1 -13  1 o  18.913    21.435     0.00    1.03216   0.04
   4   4  -4  1 o   8.294     9.405     0.00    1.03214   0.02
   2   1 -21  1 o   0.593     0.673    180.00   1.03209   0.00
   5   3  -2  1 o  10.350    11.765    180.00   1.03204   0.03
   5   3  -1  1 o  20.189    23.032     0.00    1.03190   0.05
   0   4  15  1 o   1.616     1.881     0.00    1.03123   0.00
   6   0  -2  1 o  21.238    25.605    180.00   1.03025   0.02
   5   3  -3  1 o   0.957     1.163    180.00   1.03005   0.00
   5   3   0  1 o   0.658     0.814     0.00    1.02965   0.00
   5   1  10  1 o   1.795     2.277     0.00    1.02904   0.00
   4   4   2  1 o   0.617     0.786     0.00    1.02895   0.00
   0   5   9  1 o   5.893     7.802     0.00    1.02802   0.02
   4   3  10  1 o   6.583     8.969     0.00    1.02721   0.02
   1   4 -15  1 o   8.280    11.430     0.00    1.02675   0.02
   6   0   0  1 o   0.635     0.881     0.00    1.02656   0.00
   1   5   8  1 o  31.132    43.410     0.00    1.02630   0.10
   5   3  -4  1 o   0.879     1.232     0.00    1.02599   0.00
   2   5  -6  1 o   7.443    10.441    180.00   1.02589   0.02
   1   2  20  1 o  34.609    48.559     0.00    1.02587   0.08
   6   0  -4  1 o   5.673     7.981     0.00    1.02553   0.01
   3   3  14  1 o   0.055     0.078    180.00   1.02532   0.00
   4   4  -5  1 o  16.693    23.497    180.00   1.02530   0.05
   5   3   1  1 o   0.344     0.484    180.00   1.02532   0.00
   5   2 -11  1 o   0.423     0.592    180.00   1.02452   0.00
   2   5   5  1 o   9.014    12.242    180.00   1.02302   0.03
   2   4 -14  1 o   1.813     2.450     0.00    1.02283   0.00
   2   2 -20  1 o  22.525    30.071     0.00    1.02238   0.05
   5   2   8  1 o   8.030    10.619     0.00    1.02199   0.02
   3   3 -16  1 o  23.710    31.004    180.00   1.02150   0.06
   2   1  20  1 o   2.978     3.880     0.00    1.02131   0.01
   1   3  18  1 o   2.461     3.205    180.00   1.02127   0.01
   4   4   3  1 o   0.000     0.000     0.00    1.02114   0.00
   5   0  11  1 o   5.423     7.022     0.00    1.02093   0.01
   3   1  18  1 o   0.142     0.183    180.00   1.02035   0.00
   4   1  15  1 o   2.311     2.974     0.00    1.02015   0.01
   4   0 -18  1 o  23.457    30.173    180.00   1.02007   0.03
   5   3  -5  1 o   0.317     0.408    180.00   1.01991   0.00
   1   5  -9  1 o   0.704     0.906    180.00   1.01972   0.00
   5   3   2  1 o  14.082    18.189    180.00   1.01899   0.03
   4   2 -16  1 o  12.700    16.659    180.00   1.01766   0.03
   1   1 -22  1 o   0.081     0.107     0.00    1.01690   0.00
   0   1  22  1 o   7.996    10.551     0.00    1.01677   0.02
   4   4  -6  1 o   0.091     0.121     0.00    1.01656   0.00
   2   4  13  1 o   7.801    10.278    180.00   1.01588   0.02
   3   1 -20  1 o   0.070     0.092    180.00   1.01558   0.00
   4   3 -13  1 o   1.772     2.324     0.00    1.01543   0.00
   6   0   2  1 o  14.637    19.010     0.00    1.01474   0.02
   3   4  10  1 o   6.550     8.426     0.00    1.01419   0.02
   2   3 -18  1 o   0.000     0.001    180.00   1.01402   0.00
   2   5  -7  1 o   7.746     9.901     0.00    1.01385   0.02
   6   1  -2  1 o  13.856    17.581    180.00   1.01340   0.03
   6   0  -6  1 o  12.372    15.528    180.00   1.01275   0.01
   6   1  -1  1 o   9.921    12.431    180.00   1.01265   0.02
   2   2  19  1 o  13.986    17.462    180.00   1.01240   0.03
   6   1  -3  1 o   6.448     8.022    180.00   1.01215   0.01
   5   3  -6  1 o   0.169     0.209     0.00    1.01193   0.00
   4   4   4  1 o   0.595     0.733     0.00    1.01150   0.00
   3   4 -12  1 o  67.701    83.482     0.00    1.01147   0.17
   5   3   3  1 o   3.304     4.036     0.00    1.01078   0.01
   3   1   1  2 o   0.018     0.016    180.00   1.00045   0.05
   0   2  21  1 o   0.880     1.074    180.00   1.01072   0.00
   2   5   6  1 o   7.887     9.602    180.00   1.01057   0.02
   1   2 -21  1 o   9.764    11.819    180.00   1.01022   0.02
   6   1   0  1 o  19.408    23.354     0.00    1.00989   0.04
   0   3  19  1 o   1.604     1.893    180.00   1.00903   0.00
   6   1  -4  1 o   4.372     5.142     0.00    1.00891   0.01
   0   5  10  1 o   2.286     2.667    180.00   1.00863   0.01
   1   5   9  1 o   0.616     0.712     0.00    1.00837   0.00
   3   2  17  1 o  50.256    57.648     0.00    1.00811   0.11
   5   1 -14  1 o   1.201     1.356    180.00   1.00768   0.00
   1   4  15  1 o   1.309     1.476    180.00   1.00766   0.00
   1   3 -19  1 o  14.649    16.286     0.00    1.00730   0.03
   2   0 -22  1 o  124.925   131.515    0.00    1.00610   0.13
   4   4  -7  1 o   5.594     5.880    180.00   1.00607   0.01
   2   3  17  1 o   0.029     0.029    180.00   1.00527   0.00
   6   1   1  1 o   7.438     7.498    180.00   1.00519   0.02
   5   1  11  1 o   2.096     2.050    180.00   1.00453   0.00
   5   2 -12  1 o   0.110     0.108    180.00   1.00446   0.00
   3   2 -19  1 o   0.998     0.947    180.00   1.00375   0.00
   6   1  -5  1 o   1.478     1.401     0.00    1.00375   0.00
   4   1 -18  1 o   0.039     0.037    180.00   1.00371   0.00
   4   3  11  1 o   5.061     4.751    180.00   1.00344   0.01
   4   0  16  1 o   0.469     0.435    180.00   1.00298   0.00
   4   2  14  1 o   9.586     8.823    180.00   1.00264   0.02
   5   3  -7  1 o   0.181     0.165    180.00   1.00219   0.00
   5   2   9  1 o   0.700     0.639     0.00    1.00184   0.00
   1   5 -10  1 o  58.035    53.000     0.00    1.00139   0.16
   5   3   4  1 o  10.602     9.738    180.00   1.00082   0.02
   2   5  -8  1 o   0.223     0.207    180.00   1.00028   0.00
   4   4   5  1 o  15.184    14.137     0.00    1.00018   0.04
   0   4  16  1 o   1.494     1.404     0.00    0.99986   0.00
   6   1   2  1 o  15.987    15.870    180.00   0.99863   0.03
   5   0 -15  1 o   0.537     0.540    180.00   0.99838   0.00
   3   0  19  1 o   6.286     6.497    180.00   0.99797   0.01
   6   1  -6  1 o   8.303     9.410     0.00    0.99674   0.02
   2   5   7  1 o  15.633    17.845    180.00   0.99665   0.04
   1   4 -16  1 o  42.889    50.069    180.00   0.99638   0.10
   6   0   4  1 o   4.617     5.751     0.00    0.99559   0.00
   2   4 -15  1 o   0.003     0.004     0.00    0.99528   0.00
   3   3  15  1 o   1.332     1.788    180.00   0.99459   0.00
   4   4  -8  1 o   0.469     0.653     0.00    0.99399   0.00
   3   0 -21  1 o  44.389    63.639    180.00   0.99327   0.05
   6   0  -8  1 o   8.548    12.388     0.00    0.99278   0.01
   3   4  11  1 o   0.087     0.125     0.00    0.99188   0.00
   4   3 -14  1 o   4.014     5.761     0.00    0.99151   0.01
   3   3 -17  1 o   0.223     0.312     0.00    0.99086   0.00
   5   3  -8  1 o  10.740    15.013    180.00   0.99083   0.02
   2   1 -22  1 o   1.249     1.704    180.00   0.99039   0.00
   6   1   3  1 o  20.127    27.315    180.00   0.99031   0.04
   1   1  22  1 o   0.608     0.810     0.00    0.99003   0.00
   1   0 -23  1 o   5.601     7.210    180.00   0.98955   0.01
   1   5  10  1 o   8.405    10.743    180.00   0.98946   0.02
   5   3   5  1 o   4.838     6.091     0.00    0.98927   0.01
   3   4 -13  1 o   0.015     0.018     0.00    0.98911   0.00
   0   5  11  1 o  12.558    14.741    180.00   0.98842   0.03
   2   4  14  1 o  11.710    13.731    180.00   0.98841   0.03
   6   1  -7  1 o   3.183     3.607     0.00    0.98800   0.01
   4   2 -17  1 o   1.768     1.995     0.00    0.98795   0.00
   3   5  -1  1 o   1.219     1.342    180.00   0.98765   0.00
   4   1  16  1 o   5.280     5.702     0.00    0.98742   0.01
   4   4   6  1 o   7.597     8.177    180.00   0.98737   0.02
   3   5   0  1 o   4.704     4.855     0.00    0.98683   0.01
   3   5  -2  1 o   1.299     1.318     0.00    0.98660   0.00
   2   5  -9  1 o   1.249     1.171    180.00   0.98538   0.00
   1   2  21  1 o   0.201     0.185     0.00    0.98501   0.00
   1   3  19  1 o   0.064     0.058     0.00    0.98461   0.00
   3   5   1  1 o   0.006     0.006    180.00   0.98417   0.00
   3   5  -3  1 o   1.176     1.026     0.00    0.98372   0.00
   5   2 -13  1 o   5.548     4.838     0.00    0.98370   0.01
   2   2 -21  1 o   1.092     0.951    180.00   0.98364   0.00
   5   1 -15  1 o  18.074    15.525    180.00   0.98303   0.04
   3   1  19  1 o   9.663     8.260     0.00    0.98263   0.02
   1   5 -11  1 o   3.460     2.952     0.00    0.98218   0.01
   2   5   8  1 o   0.864     0.741    180.00   0.98145   0.00
   5   2  10  1 o  29.174    25.222     0.00    0.98100   0.06
   4   4  -9  1 o   2.501     2.191     0.00    0.98050   0.01
   2   1  21  1 o   2.534     2.228     0.00    0.98040   0.00
   6   1   4  1 o   0.006     0.005    180.00   0.98036   0.00
   5   1  12  1 o  12.483    11.198    180.00   0.97987   0.02
   2   3 -19  1 o   7.164     6.444     0.00    0.97980   0.02
   3   5   2  1 o  11.205    10.122     0.00    0.97971   0.03
   4   3  12  1 o   0.529     0.484    180.00   0.97942   0.00
   3   5  -4  1 o   5.797     5.412    180.00   0.97904   0.01
   3   1 -21  1 o  30.433    29.832    180.00   0.97815   0.06
   5   3  -9  1 o   5.025     4.955    180.00   0.97804   0.01
   1   4  16  1 o   7.141     7.149    180.00   0.97777   0.02
   6   1  -8  1 o   8.384     8.432     0.00    0.97768   0.02
   5   3   6  1 o  29.514    31.623     0.00    0.97631   0.06
   1   1 -23  1 o  15.254    16.833    180.00   0.97459   0.03
   2   2  20  1 o   0.022     0.024    180.00   0.97430   0.00
   0   1  23  1 o   3.931     4.316    180.00   0.97392   0.01
   3   5   3  1 o   4.026     4.391    180.00   0.97351   0.01
   3   2  18  1 o   0.674     0.734    180.00   0.97346   0.00
   4   2  15  1 o   4.638     5.036    180.00   0.97329   0.01
   4   4   7  1 o   0.464     0.503     0.00    0.97326   0.00
   3   5  -5  1 o   0.152     0.163     0.00    0.97264   0.00
   0   3  20  1 o   7.969     8.470     0.00    0.97240   0.02
   4   1 -19  1 o   0.056     0.059    180.00   0.97160   0.00
   2   3  18  1 o   3.507     3.655     0.00    0.97146   0.01
   1   3 -20  1 o   4.099     4.268     0.00    0.97140   0.01
   1   2 -22  1 o  15.730    16.297    180.00   0.97047   0.03
   0   2  22  1 o   3.109     3.223    180.00   0.97035   0.01
   6   0   6  1 o   1.964     2.036    180.00   0.97034   0.00
   1   5  11  1 o   6.190     6.462    180.00   0.96981   0.01
   0   4  17  1 o   0.792     0.834    180.00   0.96942   0.00
   2   5 -10  1 o   0.715     0.755    180.00   0.96936   0.00
   3   2 -20  1 o  49.789    52.595     0.00    0.96932   0.10
   5   0  13  1 o  56.470    59.660     0.00    0.96932   0.05
   3   4  12  1 o   1.253     1.328     0.00    0.96922   0.00
   6   1   5  1 o   1.278     1.367     0.00    0.96895   0.00
   2   2   2  2 o   0.424     0.460    180.00   0.95786   0.30
   2   4 -16  1 o   0.000     0.000     0.00    0.96809   0.00
   0   5  12  1 o   0.226     0.256    180.00   0.96763   0.00
   4   3 -15  1 o   0.288     0.330    180.00   0.96745   0.00
   6   2  -2  1 o   0.002     0.002     0.00    0.96742   0.00
   6   0 -10  1 o  11.078    13.064    180.00   0.96688   0.01
   1   4 -17  1 o   0.856     1.015    180.00   0.96679   0.00
   6   2  -1  1 o  26.130    31.004    180.00   0.96676   0.05
   3   4 -14  1 o   7.058     8.520    180.00   0.96641   0.02
   6   2  -3  1 o   2.295     2.781     0.00    0.96634   0.00
   6   1  -9  1 o   0.333     0.411    180.00   0.96593   0.00
   4   4 -10  1 o   9.133    11.324     0.00    0.96581   0.02
   3   5   4  1 o   0.010     0.012     0.00    0.96569   0.00
   2   5   9  1 o  13.044    16.529    180.00   0.96519   0.03
   3   3  16  1 o  11.052    14.157     0.00    0.96472   0.02
   3   5  -6  1 o  32.677    41.929    180.00   0.96462   0.08
   6   2   0  1 o  14.887    19.163    180.00   0.96437   0.03
   5   3 -10  1 o   5.951     7.675    180.00   0.96400   0.01
   1   0  23  1 o   0.248     0.320     0.00    0.96365   0.00
   6   2  -4  1 o  13.710    17.640    180.00   0.96352   0.03
   5   2 -14  1 o   1.686     2.119    180.00   0.96244   0.00
   1   5 -12  1 o  56.133    70.237     0.00    0.96231   0.13
   5   3   7  1 o   6.062     7.534    180.00   0.96211   0.01
   2   4  15  1 o  11.072    13.337    180.00   0.96133   0.02
   3   3 -18  1 o  10.900    13.012    180.00   0.96111   0.02
   6   2   1  1 o   9.196    10.607     0.00    0.96027   0.02
   5   2  11  1 o   4.105     4.638    180.00   0.95969   0.01
   6   2  -5  1 o   2.560     2.837    180.00   0.95901   0.00
   4   2 -18  1 o  13.997    15.505     0.00    0.95898   0.03
   5   1 -16  1 o   0.006     0.007     0.00    0.95839   0.00
   6   1 -10  1 o  12.806    15.045    180.00   0.95292   0.02
   6   2  -6  1 o   0.444     0.522     0.00    0.95289   0.00
   4   4   8  1 o   1.592     1.737     0.00    0.95803   0.00
   2   5 -11  1 o  22.513    26.855    180.00   0.95243   0.05
   2   1 -23  1 o   1.481     1.808    180.00   0.95170   0.00
   3   5   5  1 o   7.687     8.399    180.00   0.95636   0.02
   6   1   6  1 o  34.576    37.828     0.00    0.95623   0.06
   4   1  17  1 o   7.324     8.038     0.00    0.95595   0.01
   2   0  22  1 o  34.182    37.527    180.00   0.95592   0.03
   4   4 -11  1 o   0.335     0.424     0.00    0.95009   0.00
   4   3  13  1 o   5.143     5.692    180.00   0.95536   0.01
   1   3  20  1 o   2.567     3.251    180.00   0.94996   0.00
   5   1  13  1 o   0.057     0.063     0.00    0.95525   0.00
   3   5  -7  1 o  11.260    12.514    180.00   0.95511   0.03
   1   1  23  1 o  10.968    13.906     0.00    0.94982   0.02
   1   5  12  1 o   9.309    11.810    180.00   0.94963   0.02
   6   2   2  1 o   1.790     2.012    180.00   0.95454   0.00
   4   0 -20  1 o   6.737     7.631     0.00    0.95421   0.01
   5   3 -11  1 o   4.978     6.296     0.00    0.94888   0.01
   1   4  17  1 o   2.169     2.736     0.00    0.94873   0.00
   2   5  10  1 o   0.138     0.172     0.00    0.94805   0.00
   0   0  24  1 o  20.032    24.499    180.00   0.94764   0.02
   2   2 -22  1 o   9.593    11.591    180.00   0.94734   0.02
   6   2   3  1 o   3.208     3.863     0.00    0.94727   0.01
   2   3 -20  1 o   0.981     1.177    180.00   0.94719   0.00
   3   1  20  1 o  28.889    34.618     0.00    0.94716   0.05
   5   0 -17  1 o  144.392   172.408    0.00    0.94708   0.12
   1   2  22  1 o   1.497     1.783    180.00   0.94702   0.00
   5   3   8  1 o  14.091    16.662    180.00   0.94688   0.03
   0   5  13  1 o  15.433    17.856     0.00    0.94645   0.03
   3   4  13  1 o   0.621     0.716    180.00   0.94640   0.00
   3   5   6  1 o   0.363     0.402     0.00    0.94566   0.00
   6   2  -7  1 o   0.001     0.001     0.00    0.94525   0.00
   4   2  16  1 o   7.168     7.564     0.00    0.94474   0.01
   3   5  -8  1 o   3.634     3.747    180.00   0.94425   0.01
   3   4 -15  1 o   1.773     1.783    180.00   0.94358   0.00
   4   3 -16  1 o   0.049     0.049     0.00    0.94343   0.00
   3   1 -22  1 o   2.116     2.092    180.00   0.94294   0.00
   2   1  22  1 o   8.102     7.953    180.00   0.94242   0.01
   6   1   7  1 o   8.441     8.283    180.00   0.94238   0.01
   1   5 -13  1 o   0.000     0.000    180.00   0.94197   0.00
   4   4   9  1 o   1.261     1.235    180.00   0.94187   0.00
   2   4 -17  1 o  20.366    19.993    180.00   0.94139   0.04
   5   2 -15  1 o   0.118     0.116     0.00    0.94090   0.00
   4   1 -20  1 o   2.672     2.643     0.00    0.94078   0.00
   3   2  19  1 o   0.021     0.020    180.00   0.94055   0.00
   6   0   8  1 o  43.666    43.459    180.00   0.94043   0.04
   0   4  18  1 o  24.098    24.179    180.00   0.94000   0.05
   2   3  19  1 o   3.012     3.063     0.00    0.93924   0.01
   6   1 -11  1 o  16.827    17.196    180.00   0.93881   0.03
   2   2  21  1 o   0.023     0.024    180.00   0.93859   0.00
   4   0  18  1 o   0.442     0.453    180.00   0.93856   0.00
   6   2   4  1 o   7.392     7.569    180.00   0.93855   0.01
   1   4 -18  1 o   0.031     0.032     0.00    0.93810   0.00
   5   2  12  1 o   3.930     4.028    180.00   0.93812   0.01
   0   3  21  1 o  30.759    31.489    180.00   0.93789   0.05
   0   6   0  1 o  37.188    38.040     0.00    0.93779   0.04
   1   3 -21  1 o   6.054     6.170    180.00   0.93749   0.01
   0   6   1  1 o   0.353     0.356    180.00   0.93699   0.00
   3   2 -21  1 o  15.580    15.531    180.00   0.93661   0.03
   6   0 -12  1 o   6.126     6.082    180.00   0.93650   0.00
   6   2  -8  1 o  24.906    24.455    180.00   0.93620   0.04
   3   3  17  1 o   0.770     0.743    180.00   0.93581   0.00
   1   1 -24  1 o   0.500     0.478    180.00   0.93557   0.00
   2   5 -12  1 o   0.002     0.002    180.00   0.93477   0.00
   2   4  16  1 o  13.927    12.774     0.00    0.93477   0.03
   0   6   2  1 o   1.745     1.587    180.00   0.93462   0.00
   0   1  24  1 o   0.133     0.120    180.00   0.93448   0.00
   5   1 -17  1 o  23.022    20.205     0.00    0.93394   0.04
   3   5   7  1 o   1.599     1.387    180.00   0.93372   0.00
   4   4 -12  1 o   0.052     0.044     0.00    0.93354   0.00
   1   2 -23  1 o  29.069    24.914     0.00    0.93349   0.05
   0   2  23  1 o  15.037    12.509     0.00    0.93290   0.02
   5   3 -12  1 o  76.137    63.309     0.00    0.93289   0.13
   3   3 -19  1 o  28.045    22.694    180.00   0.93232   0.05
   3   5  -9  1 o   7.413     5.961     0.00    0.93218   0.01
   4   3  14  1 o  34.838    27.133     0.00    0.93143   0.06
   4   2 -19  1 o  79.913    60.942    180.00   0.93086   0.13
   5   1  14  1 o   2.792     2.127    180.00   0.93083   0.00
   5   3   9  1 o   1.943     1.478     0.00    0.93078   0.00
   0   6   3  1 o  26.338    19.972     0.00    0.93069   0.06
   2   5  11  1 o  16.319    12.199     0.00    0.93024   0.03
   1   5  13  1 o   4.729     3.450    180.00   0.92910   0.01
   6   2   5  1 o   0.494     0.358    180.00   0.92853   0.00
   5   4  -2  1 o   7.208     5.229     0.00    0.92849   0.01
   5   4  -1  1 o  15.927    11.550    180.00   0.92839   0.03
   2   0 -24  1 o  13.283     9.626    180.00   0.92810   0.01
   6   1   8  1 o  43.006    31.247    180.00   0.92756   0.07
   1   6   0  1 o  15.942    11.644    180.00   0.92710   0.03
   5   4  -3  1 o  59.722    43.661     0.00    0.92704   0.11
   1   6  -1  1 o  28.162    20.664     0.00    0.92682   0.06
   5   4   0  1 o  12.160     8.934     0.00    0.92674   0.02
   3   0  21  1 o  70.453    52.473     0.00    0.92609   0.05
   1   6   1  1 o  13.388    10.029     0.00    0.92585   0.03
   6   2  -9  1 o  38.319    28.693     0.00    0.92587   0.06
   4   1  18  1 o   5.869     4.405    180.00   0.92577   0.01
   0   6   4  1 o   6.341     4.823     0.00    0.92529   0.01
   0   5  14  1 o  22.097    16.906    180.00   0.92507   0.04
   1   6  -2  1 o  28.627    21.950     0.00    0.92499   0.06
   4   4  10  1 o   1.878     1.441    180.00   0.92497   0.00
   5   4  -4  1 o   0.989     0.777     0.00    0.92407   0.00
   6   1 -12  1 o   3.829     3.032    180.00   0.92379   0.01
   3   4  14  1 o  33.493    26.659    180.00   0.92359   0.06
   5   4   1  1 o  15.660    12.466    180.00   0.92358   0.03
   1   6   2  1 o   0.031     0.025     0.00    0.92309   0.00
   3   0 -23  1 o  93.553    76.983    180.00   0.92196   0.07
   1   6  -3  1 o  39.735    32.842     0.00    0.92167   0.08
   1   5 -14  1 o  22.914    19.015    180.00   0.92136   0.04
   3   4 -16  1 o   3.856     3.218    180.00   0.92079   0.01
   3   5   8  1 o   0.235     0.196     0.00    0.92072   0.00
   1   4  18  1 o   8.428     7.043     0.00    0.92062   0.01
   5   4  -5  1 o   0.012     0.010     0.00    0.91963   0.00
   4   3 -17  1 o   6.645     5.566     0.00    0.91961   0.01
   5   2 -16  1 o  10.917     9.135    180.00   0.91923   0.02
   3   5 -10  1 o   1.878     1.570    180.00   0.91905   0.00
   5   4   2  1 o   2.801     2.341     0.00    0.91895   0.00
   1   6   3  1 o  23.755    19.835    180.00   0.91884   0.05
   5   0  15  1 o  162.910   135.951   180.00   0.91876   0.12
   0   6   5  1 o   6.277     5.226     0.00    0.91847   0.01
   6   2   6  1 o   0.262     0.215    180.00   0.91731   0.00
   1   3  21  1 o   8.271     6.779    180.00   0.91724   0.01
   4   2  17  1 o   0.466     0.381    180.00   0.91707   0.00
   1   6  -4  1 o   7.294     5.942     0.00    0.91688   0.02
   2   5 -13  1 o  10.838     8.780    180.00   0.91657   0.02
   5   2  13  1 o   7.702     6.226    180.00   0.91645   0.01
   4   4 -13  1 o  13.968    11.267     0.00    0.91634   0.02
   5   3 -13  1 o   7.508     6.038     0.00    0.91618   0.01
   2   3 -21  1 o   5.430     4.362    180.00   0.91613   0.01
   2   1 -24  1 o   2.323     1.851     0.00    0.91573   0.00
   2   4 -18  1 o   0.336     0.266     0.00    0.91530   0.00
   6   2 -10  1 o   1.047     0.813     0.00    0.91439   0.00
   5   3  10  1 o   6.736     5.199    180.00   0.91400   0.01
   3   1  21  1 o   0.084     0.065     0.00    0.91379   0.00
   5   4  -6  1 o  10.932     8.412     0.00    0.91377   0.02
   2   2 -23  1 o  19.547    14.978     0.00    0.91332   0.03
   1   6   4  1 o  12.661     9.693    180.00   0.91317   0.03
   5   4   3  1 o   2.636     2.016     0.00    0.91292   0.00
   1   1  24  1 o   0.823     0.629    180.00   0.91267   0.00
   2   5  12  1 o   0.067     0.051    180.00   0.91192   0.00
   6   1   9  1 o   0.234     0.179    180.00   0.91195   0.00
   1   2  23  1 o  13.763    10.593    180.00   0.91165   0.02
   0   4  19  1 o   0.494     0.380     0.00    0.91163   0.00
   4   1 -21  1 o   0.002     0.002    180.00   0.91124   0.00
   1   0 -25  1 o  54.373    42.122     0.00    0.91120   0.04
   1   6  -5  1 o   6.759     5.286    180.00   0.91070   0.01
   1   4 -19  1 o  20.629    16.259     0.00    0.91035   0.03
   0   6   6  1 o   0.256     0.201     0.00    0.91034   0.00
   3   1 -23  1 o   0.127     0.101     0.00    0.90982   0.00
   5   1 -18  1 o   2.143     1.710     0.00    0.90982   0.00
   4   5  -1  1 o  76.350    61.141     0.00    0.90966   0.14
   4   5  -2  1 o  20.579    16.611     0.00    0.90930   0.04
   3   2  20  1 o  11.649     9.403    180.00   0.90930   0.02
   2   4  17  1 o   1.956     1.594    180.00   0.90885   0.00
   4   5   0  1 o   0.287     0.235     0.00    0.90857   0.00
   2   3  20  1 o  25.261    20.687    180.00   0.90857   0.04
   1   5  14  1 o  14.873    12.213    180.00   0.90840   0.03
   6   1 -13  1 o   0.227     0.187    180.00   0.90801   0.00
   3   3  18  1 o  34.635    28.610     0.00    0.90790   0.05
   4   3  15  1 o   0.991     0.820     0.00    0.90775   0.00
   4   5  -3  1 o  42.676    35.338    180.00   0.90749   0.08
   4   4  11  1 o   3.230     2.675     0.00    0.90750   0.01
   6   0  10  1 o  45.298    37.525    180.00   0.90729   0.03
   2   1  23  1 o   5.902     4.888     0.00    0.90709   0.01
   3   5   9  1 o  19.119    15.819     0.00    0.90680   0.03
   5   1  15  1 o  10.351     8.562     0.00    0.90675   0.01
   5   4  -7  1 o   2.929     2.420     0.00    0.90657   0.00
   1   6   5  1 o   7.081     5.830    180.00   0.90617   0.01
   4   5   1  1 o   3.218     2.646    180.00   0.90604   0.01
   3   2 -22  1 o  18.222    14.896    180.00   0.90557   0.03
   5   4   4  1 o  28.249    23.091    180.00   0.90556   0.05
   1   3 -22  1 o   4.191     3.422     0.00    0.90546   0.01
   0   3  22  1 o   0.740     0.604     0.00    0.90537   0.00
   2   2  22  1 o   7.655     6.220     0.00    0.90510   0.01
   3   5 -11  1 o   3.744     3.040    180.00   0.90503   0.01
   6   2   7  1 o  27.263    22.143    180.00   0.90506   0.04
   3   3 -20  1 o  15.972    12.887    180.00   0.90453   0.02
   4   5  -4  1 o   0.680     0.547     0.00    0.90426   0.00
   0   5  15  1 o   8.468     6.775     0.00    0.90365   0.01
   4   2 -20  1 o   8.402     6.723    180.00   0.90365   0.01
   1   6  -6  1 o   1.095     0.874     0.00    0.90322   0.00
   6   0 -14  1 o  23.054    18.392     0.00    0.90305   0.02
   6   3  -2  1 o   5.751     4.587    180.00   0.90299   0.01
   6   3  -1  1 o   0.199     0.158     0.00    0.90245   0.00
   4   5   2  1 o   0.216     0.173     0.00    0.90211   0.00
   6   3  -3  1 o  17.616    14.057     0.00    0.90210   0.03
   6   2 -11  1 o  16.180    12.921    180.00   0.90191   0.02
   0   6   7  1 o   1.798     1.444    180.00   0.90101   0.00
   3   4  15  1 o  34.451    27.688     0.00    0.90093   0.05
   1   5 -15  1 o   0.355     0.286     0.00    0.90063   0.00
   6   3   0  1 o   2.783     2.248    180.00   0.90050   0.00
   6   3  -4  1 o  30.118    24.564    180.00   0.89981   0.04
   4   5  -5  1 o   8.122     6.642     0.00    0.89965   0.01
   1   1 -25  1 o  43.501    35.692     0.00    0.89948   0.06
   1   2 -24  1 o  94.475    78.275    180.00   0.89903   0.13
   5   3 -14  1 o  26.014    21.604     0.00    0.89894   0.04
   4   4 -14  1 o   7.200     6.026     0.00    0.89864   0.01
   3   4 -17  1 o  10.767     9.139    180.00   0.89816   0.02
   5   4  -8  1 o  38.815    32.971    180.00   0.89814   0.06
   0   1  25  1 o   7.503     6.387    180.00   0.89807   0.01
   0   2  24  1 o   6.693     5.699    180.00   0.89806   0.01
   2   5 -14  1 o   3.402     2.904     0.00    0.89798   0.01
   1   6   6  1 o  14.957    12.795     0.00    0.89792   0.03
   5   2 -17  1 o   3.655     3.163     0.00    0.89759   0.01
   5   0 -19  1 o  50.084    43.756     0.00    0.89731   0.03
   2   6  -1  1 o   1.912     1.672     0.00    0.89729   0.00
   6   3   1  1 o  14.029    12.322    180.00   0.89717   0.02
   2   6   0  1 o   4.003     3.522     0.00    0.89712   0.01
   5   4   5  1 o   0.066     0.058    180.00   0.89697   0.00
   4   1  19  1 o   8.383     7.439    180.00   0.89689   0.01
   4   5   3  1 o   4.934     4.386     0.00    0.89684   0.01
   5   3  11  1 o   0.729     0.652    180.00   0.89669   0.00
   3   2   1  2 o   1.081     1.035    180.00   0.88681   3.44
   6   3  -5  1 o  27.519    25.083    180.00   0.89614   0.04
   4   3 -18  1 o   2.117     1.931     0.00    0.89611   0.00
   2   6  -2  1 o  38.020    34.729    180.00   0.89607   0.07
   6   1  10  1 o  15.893    14.681     0.00    0.89572   0.02
   2   6   1  1 o  23.636    21.940     0.00    0.89555   0.04
   5   2  14  1 o   0.446     0.421     0.00    0.89482   0.00
   1   6  -7  1 o   1.914     1.812     0.00    0.89453   0.00
   4   0 -22  1 o   7.798     7.402    180.00   0.89407   0.01
   4   5  -6  1 o   0.153     0.146    180.00   0.89373   0.00
   1   4  19  1 o   6.609     6.267    180.00   0.89349   0.01
   2   6  -3  1 o   0.833     0.790    180.00   0.89348   0.00
   2   5  13  1 o   0.944     0.893    180.00   0.89327   0.00
   2   6   2  1 o   0.733     0.689     0.00    0.89261   0.00
   6   3   2  1 o   1.942     1.822     0.00    0.89249   0.00
   3   5  10  1 o   2.145     2.003     0.00    0.89212   0.00
   6   2   8  1 o   2.943     2.740     0.00    0.89192   0.00
   6   1 -14  1 o   0.136     0.127     0.00    0.89164   0.00
   6   3  -6  1 o  20.144    18.577     0.00    0.89114   0.03
   0   6   8  1 o   6.814     6.257     0.00    0.89059   0.01
   4   2  18  1 o   2.881     2.643    180.00   0.89033   0.00
   4   5   4  1 o  17.678    16.216    180.00   0.89028   0.03
   3   5 -12  1 o   6.500     5.962    180.00   0.89027   0.01
   2   4 -19  1 o   5.693     5.222    180.00   0.88990   0.01
   4   4  12  1 o   0.170     0.156    180.00   0.88962   0.00
   2   6  -4  1 o   9.811     9.011    180.00   0.88954   0.02
   1   0  25  1 o  38.896    35.828    180.00   0.88915   0.03
   5   4  -9  1 o   0.801     0.743    180.00   0.88858   0.00
   1   6   7  1 o  109.685   101.772   180.00   0.88853   0.20
   6   2 -12  1 o  11.825    10.968     0.00    0.88856   0.02
   2   6   3  1 o   3.023     2.813    180.00   0.88835   0.01
   1   5  15  1 o   6.267     5.899    180.00   0.88766   0.01
   5   4   6  1 o   0.709     0.672    180.00   0.88728   0.00
   2   3 -22  1 o   0.190     0.182    180.00   0.88660   0.00
   4   5  -7  1 o  44.214    42.391     0.00    0.88657   0.07
   6   3   3  1 o   0.259     0.249     0.00    0.88653   0.00
   1   3  22  1 o  25.304    24.339    180.00   0.88633   0.04
   5   1 -19  1 o   6.907     6.660    180.00   0.88612   0.01
   2   0  24  1 o   4.408     4.270     0.00    0.88490   0.00
   6   3  -7  1 o  25.614    24.809    180.00   0.88488   0.04
   1   6  -8  1 o   0.304     0.294    180.00   0.88475   0.00
   4   3  16  1 o   0.000     0.000     0.00    0.88446   0.00
   0   4  20  1 o   0.091     0.087    180.00   0.88434   0.00
   2   6  -5  1 o   0.267     0.258     0.00    0.88431   0.00
   2   4  18  1 o   0.064     0.061    180.00   0.88363   0.00
   1   4 -20  1 o   1.126     1.073    180.00   0.88359   0.00
   5   1  16  1 o   9.710     9.156    180.00   0.88311   0.01
   4   1 -22  1 o  15.975    15.019    180.00   0.88299   0.02
   2   6   4  1 o  20.781    19.449    180.00   0.88281   0.04
   7   0  -3  1 o   2.129     1.985     0.00    0.88265   0.00
   4   5   5  1 o   4.931     4.583     0.00    0.88254   0.01
   3   1  22  1 o   0.187     0.173     0.00    0.88239   0.00
   0   5  16  1 o   6.265     5.791     0.00    0.88232   0.01
   2   1 -25  1 o   5.173     4.770     0.00    0.88222   0.01
   7   0  -1  1 o  10.627     9.779    180.00   0.88214   0.01
   2   2 -24  1 o   5.728     5.180     0.00    0.88138   0.01
   5   3 -15  1 o   5.371     4.849     0.00    0.88130   0.01
   3   3  19  1 o  14.685    13.190     0.00    0.88102   0.02
   4   4 -15  1 o   1.102     0.985    180.00   0.88061   0.00
   1   5 -16  1 o   8.596     7.652     0.00    0.87992   0.01
   4   0  20  1 o  12.138    10.806    180.00   0.87984   0.01
   3   2  21  1 o   5.412     4.821     0.00    0.87965   0.01
   2   3  21  1 o  10.728     9.568    180.00   0.87940   0.01
   6   3   4  1 o   0.244     0.218    180.00   0.87938   0.00
   0   6   9  1 o   8.513     7.606     0.00    0.87920   0.01
   2   5 -15  1 o   0.282     0.252    180.00   0.87917   0.00
   5   3  12  1 o  77.714    69.563    180.00   0.87902   0.11
   6   1  11  1 o   5.421     4.853     0.00    0.87900   0.01
   3   1 -24  1 o   9.196     8.269    180.00   0.87865   0.01
   1   2  24  1 o   6.086     5.473    180.00   0.87865   0.01
   3   4  16  1 o   1.692     1.523     0.00    0.87856   0.00
   4   5  -8  1 o   0.018     0.016    180.00   0.87827   0.00
   1   1  25  1 o   1.677     1.517     0.00    0.87825   0.00
   1   6   8  1 o   3.387     3.070     0.00    0.87812   0.01
   5   4 -10  1 o  38.244    34.730     0.00    0.87801   0.05
   6   2   9  1 o   0.081     0.074     0.00    0.87801   0.00
   2   6  -6  1 o   1.712     1.558    180.00   0.87787   0.00
   7   0  -5  1 o  10.341     9.411     0.00    0.87787   0.01
   3   3 -21  1 o  14.269    13.006     0.00    0.87778   0.02
   6   3  -8  1 o   7.634     6.996     0.00    0.87744   0.01
   4   2 -21  1 o  63.344    58.111    180.00   0.87738   0.08
   3   5  11  1 o   4.640     4.292    180.00   0.87682   0.01
   5   4   7  1 o   6.796     6.307     0.00    0.87659   0.01
   7   0   1  1 o  10.329     9.609     0.00    0.87639   0.01
   3   2 -23  1 o   9.697     9.050    180.00   0.87611   0.01
   5   2 -18  1 o   0.135     0.126    180.00   0.87610   0.00
   2   6   5  1 o   2.980     2.783    180.00   0.87607   0.01
   3   4 -18  1 o  28.917    27.072     0.00    0.87583   0.04
   1   3 -23  1 o   6.288     5.923     0.00    0.87521   0.01
   3   5 -13  1 o   0.350     0.331     0.00    0.87490   0.00
   6   1 -15  1 o   0.859     0.812    180.00   0.87483   0.00
   0   0  26  1 o  113.442   107.294   180.00   0.87475   0.07
   0   3  23  1 o   2.660     2.517    180.00   0.87472   0.00
   6   2 -13  1 o   0.189     0.180    180.00   0.87449   0.00
   2   5  14  1 o   0.609     0.578    180.00   0.87442   0.00
   2   1  24  1 o  14.353    13.651     0.00    0.87416   0.02
   1   6  -9  1 o  21.435    20.426     0.00    0.87399   0.04
   4   5   6  1 o   0.012     0.011    180.00   0.87370   0.00
   2   2  23  1 o   4.366     4.177     0.00    0.87367   0.01
   5   2  15  1 o   3.866     3.713     0.00    0.87337   0.00
   4   3 -19  1 o  42.816    41.331    180.00   0.87304   0.06
   7   1  -2  1 o   0.053     0.052     0.00    0.87238   0.00
   6   0  12  1 o  19.669    19.267    180.00   0.87224   0.01
   7   1  -3  1 o  20.946    20.629     0.00    0.87199   0.03
   7   1  -1  1 o   9.107     9.069    180.00   0.87150   0.01
   4   4  13  1 o  27.244    27.148    180.00   0.87147   0.04
   6   3   5  1 o  18.375    18.474    180.00   0.87111   0.02
   2   6  -7  1 o   0.254     0.261    180.00   0.87029   0.00
   7   1  -4  1 o   7.028     7.205    180.00   0.87031   0.01
   5   0  17  1 o  25.038    25.720     0.00    0.87023   0.02
   7   1   0  1 o  27.443    28.703     0.00    0.86935   0.03
   4   1  20  1 o  21.199    22.199    180.00   0.86927   0.03
   4   5  -9  1 o   0.614     0.646     0.00    0.86893   0.00
   6   3  -9  1 o  16.394    17.258    180.00   0.86892   0.02
   2   6   6  1 o   3.757     3.976     0.00    0.86821   0.01
   7   0  -7  1 o  23.916    25.317    180.00   0.86807   0.01
   6   0 -16  1 o   6.068     6.421     0.00    0.86786   0.00
   1   4  20  1 o   5.781     6.093    180.00   0.86736   0.01
   7   1  -5  1 o  20.988    22.126     0.00    0.86738   0.03
   1   5  16  1 o  71.001    74.432    180.00   0.86702   0.10
   0   6  10  1 o   4.530     4.745     0.00    0.86698   0.01
   1   2 -25  1 o   3.429     3.583     0.00    0.86687   0.00
   1   6   9  1 o   7.275     7.593     0.00    0.86681   0.01
   5   4 -11  1 o   0.023     0.024     0.00    0.86654   0.00
   1   1 -26  1 o  12.303    12.536     0.00    0.86601   0.01
   7   1   1  1 o  16.472    16.745    180.00   0.86595   0.02
   7   0   3  1 o   0.568     0.572    180.00   0.86568   0.00
   0   2  25  1 o   1.138     1.140     0.00    0.86561   0.00
   2   4 -20  1 o  11.701    11.536    180.00   0.86525   0.02
   5   4   8  1 o  38.997    37.987     0.00    0.86502   0.05
   4   2  19  1 o   7.901     7.494    180.00   0.86454   0.01
   0   1  26  1 o   1.329     1.247    180.00   0.86436   0.00
   4   5   7  1 o   9.599     8.732    180.00   0.86388   0.01
   4   5 -10  1 o   5.731     4.088     0.00    0.85865   0.01
   2   3 -23  1 o  66.801    47.689     0.00    0.85852   0.08
   6   2  10  1 o  10.107     8.962    180.00   0.86350   0.01
   5   3 -16  1 o   5.916     5.219     0.00    0.86342   0.01
   7   1  -6  1 o   5.497     4.787    180.00   0.86324   0.01
   0   4  21  1 o   1.880     1.347    180.00   0.85814   0.00
   5   1 -20  1 o  33.782    28.808     0.00    0.86293   0.04
   7   1  -7  1 o   1.024     0.736     0.00    0.85792   0.00
   1   4 -21  1 o   4.362     3.143     0.00    0.85784   0.01
   3   0  23  1 o   0.053     0.044     0.00    0.86278   0.00
   6   1 -16  1 o   3.873     2.798    180.00   0.85771   0.00
   4   4 -16  1 o   3.315     2.721     0.00    0.86239   0.00
   1   6 -10  1 o   0.876     0.718    180.00   0.86237   0.00
   1   3  23  1 o  21.831    16.039     0.00    0.85713   0.03
   6   1  12  1 o   0.617     0.492    180.00   0.86195   0.00
   6   3   6  1 o   2.759     2.184     0.00    0.86184   0.00
   2   6  -8  1 o   0.122     0.095    180.00   0.86166   0.00
   4   3  17  1 o  15.107    11.810    180.00   0.86163   0.02
   3   4  17  1 o  21.286    16.000     0.00    0.85655   0.03
   7   1   2  1 o   1.970     1.515    180.00   0.86135   0.00
   0   5  17  1 o   0.880     0.671    180.00   0.86119   0.00
   5   3  13  1 o   7.139     5.422    180.00   0.86112   0.01
   3   5  12  1 o  23.126    17.501    180.00   0.86105   0.03
   4   1 -23  1 o  10.958     8.456    180.00   0.85600   0.01
   2   0 -26  1 o   3.146     2.358    180.00   0.86085   0.00
   7   1   3  1 o   0.001     0.001    180.00   0.85562   0.00
   2   5  15  1 o   6.466     5.129     0.00    0.85550   0.01
   2   5 -16  1 o   8.404     6.148    180.00   0.86025   0.01
   3   3  20  1 o  44.789    36.218    180.00   0.85518   0.05
   5   1  17  1 o  11.791     8.557     0.00    0.86000   0.01
   5   2 -19  1 o  10.515     8.661     0.00    0.85488   0.01
   6   2 -14  1 o  20.564    14.860    180.00   0.85984   0.02
   1   6  10  1 o   4.901     4.082    180.00   0.85471   0.01
   6   3 -10  1 o   0.509     0.365     0.00    0.85941   0.00
   1   5 -17  1 o   0.029     0.021    180.00   0.85934   0.00
   2   6   7  1 o   2.569     1.838    180.00   0.85933   0.00
   5   4 -12  1 o   1.227     1.050    180.00   0.85431   0.00
   2   4  19  1 o   3.665     2.618    180.00   0.85918   0.00
   3   0 -25  1 o   0.456     0.326    180.00   0.85914   0.00
   3   5 -14  1 o  15.776    11.261     0.00    0.85908   0.02
   0   6  11  1 o   2.411     2.102     0.00    0.85404   0.00
   3   4 -19  1 o   1.471     1.299    180.00   0.85387   0.00
   7   0  -9  1 o  12.710    11.331     0.00    0.85374   0.01
   3   6  -1  1 o   1.074     0.972    180.00   0.85354   0.00
   4   4  14  1 o   9.776     9.090     0.00    0.85319   0.01
   4   5   8  1 o  17.330    16.134     0.00    0.85317   0.02
   3   6   0  1 o   3.784     3.566    180.00   0.85302   0.01
   3   6  -2  1 o   5.448     5.192    180.00   0.85287   0.01
   3   1  23  1 o   4.750     4.546     0.00    0.85281   0.01
   5   4   9  1 o   5.486     5.302    180.00   0.85269   0.01
   5   2  16  1 o   2.907     2.921    180.00   0.85219   0.00
   2   6  -9  1 o   2.129     2.157     0.00    0.85208   0.00
   4   2 -22  1 o   1.997     2.023     0.00    0.85208   0.00
   3   3 -22  1 o   0.372     0.377    180.00   0.85207   0.00
   2   3  22  1 o   5.454     5.685    180.00   0.85168   0.01
   6   3   7  1 o   0.049     0.051     0.00    0.85165   0.00
   3   2  22  1 o   1.003     1.056     0.00    0.85154   0.00
   7   1  -8  1 o   2.367     2.495    180.00   0.85151   0.00
   2   2 -25  1 o  40.691    43.246     0.00    0.85138   0.05
   3   6   1  1 o   1.108     1.184    180.00   0.85130   0.00
   3   6  -3  1 o  10.284    11.168    180.00   0.85100   0.02
   2   1 -26  1 o   0.142     0.154    180.00   0.85095   0.00
   7   0   5  1 o   0.084     0.093    180.00   0.85056   0.00
   4   3 -20  1 o   0.036     0.040    180.00   0.85047   0.00
   1   6 -11  1 o  15.374    17.222    180.00   0.85001   0.02
   5   0 -21  1 o   2.220     2.489    180.00   0.84986   0.00
   2   6   8  1 o  18.153    20.343    180.00   0.84954   0.03
   3   1 -25  1 o   0.626     0.699     0.00    0.84929   0.00
   6   3 -11  1 o   5.716     6.344     0.00    0.84902   0.01
   7   1   4  1 o   5.020     5.535     0.00    0.84881   0.01
   6   2  11  1 o   9.556    10.405    180.00   0.84849   0.01
   3   6   2  1 o   8.402     9.112    180.00   0.84840   0.01
   3   2 -24  1 o   0.002     0.002     0.00    0.84818   0.00
   3   6  -4  1 o   0.297     0.315     0.00    0.84797   0.00
   1   2  25  1 o  21.264    22.365     0.00    0.84782   0.02
   4   5 -11  1 o   6.880     7.126     0.00    0.84755   0.01
   1   3 -24  1 o   5.776     5.657     0.00    0.84662   0.01
   1   5  17  1 o   2.361     2.307     0.00    0.84659   0.00
   1   1  26  1 o   7.578     7.280    180.00   0.84628   0.01
   0   3  24  1 o   0.076     0.071    180.00   0.84581   0.00
   5   3 -17  1 o  17.055    15.699    180.00   0.84541   0.02
   3   5  13  1 o   3.454     3.119    180.00   0.84492   0.00
   6   2 -15  1 o  59.459    53.360     0.00    0.84474   0.07
   6   1  13  1 o   4.491     4.024     0.00    0.84468   0.00
   3   6   3  1 o  11.640    10.336    180.00   0.84437   0.02
   1   0 -27  1 o  11.537    10.211     0.00    0.84424   0.01
   2   2  24  1 o   6.019     5.316     0.00    0.84413   0.01
   4   4 -17  1 o   1.031     0.910    180.00   0.84408   0.00
   7   1  -9  1 o  24.052    21.217    180.00   0.84408   0.03
   3   6  -5  1 o   2.258     1.982    180.00   0.84380   0.00
   2   1  25  1 o   3.124     2.732    180.00   0.84341   0.00
   5   3  14  1 o   0.020     0.017    180.00   0.84310   0.00
   3   5 -15  1 o   0.322     0.282     0.00    0.84292   0.00
   4   1  21  1 o  14.506    12.680    180.00   0.84290   0.02
   7   2  -2  1 o   6.155     5.397     0.00    0.84253   0.01
   1   4  21  1 o   6.608     5.818    180.00   0.84224   0.01
   7   2  -3  1 o  13.013    11.472     0.00    0.84217   0.01
   1   6  11  1 o   3.978     3.523     0.00    0.84195   0.01
   7   2  -1  1 o   1.756     1.564     0.00    0.84174   0.00
   4   5   9  1 o   7.569     6.749     0.00    0.84170   0.01
   2   6 -10  1 o   0.279     0.249     0.00    0.84166   0.00
   5   4 -13  1 o  10.950     9.845     0.00    0.84142   0.01
   2   4 -21  1 o  21.021    18.922     0.00    0.84139   0.03
   2   5 -17  1 o  26.340    23.732     0.00    0.84136   0.03
   7   1   5  1 o   3.061     2.791    180.00   0.84101   0.00
   6   3   8  1 o   0.145     0.134     0.00    0.84067   0.00
   7   2  -4  1 o   3.029     2.796    180.00   0.84067   0.00
   0   6  12  1 o   1.547     1.436     0.00    0.84052   0.00
   6   1 -17  1 o   0.494     0.461     0.00    0.84041   0.00
   0   5  18  1 o   9.667     9.025     0.00    0.84036   0.01
   5   1 -21  1 o   4.024     3.761    180.00   0.84033   0.00
   7   2   0  1 o   8.587     8.174    180.00   0.83979   0.01
   5   4  10  1 o   1.707     1.628    180.00   0.83973   0.00
   4   2  20  1 o   5.161     4.923    180.00   0.83973   0.01
   4   0 -24  1 o  13.315    12.812     0.00    0.83942   0.01
   4   3  18  1 o  30.786    29.690    180.00   0.83934   0.03
   3   6   4  1 o   8.963     8.661     0.00    0.83925   0.01
   1   5 -18  1 o   0.884     0.858    180.00   0.83900   0.00
   2   6   9  1 o   5.650     5.497    180.00   0.83892   0.01
   4   0   0  2 o   0.000     0.000    180.00   0.82953   0.00
   3   6  -6  1 o   0.613     0.599     0.00    0.83855   0.00
   7   2  -5  1 o  21.458    20.973    180.00   0.83802   0.02
   6   3 -12  1 o   2.523     2.462     0.00    0.83786   0.00
   5   1  18  1 o  12.240    11.850    180.00   0.83748   0.01
   1   6 -12  1 o  16.299    15.541     0.00    0.83703   0.02
   1   2 -26  1 o  10.480     9.885     0.00    0.83679   0.01
   7   2   1  1 o  15.564    14.638    180.00   0.83673   0.02
   2   5  16  1 o   2.000     1.871    180.00   0.83662   0.00
   6   0  14  1 o  27.920    25.789     0.00    0.83641   0.01
   4   5 -12  1 o   7.329     6.470     0.00    0.83574   0.01
   7   1 -10  1 o   1.278     1.125    180.00   0.83571   0.00
   7   0 -11  1 o  16.930    14.722    180.00   0.83555   0.01
   2   4  20  1 o   0.308     0.268    180.00   0.83552   0.00
   0   2  26  1 o   3.796     3.235     0.00    0.83530   0.00
   3   4  18  1 o  20.066    16.668     0.00    0.83499   0.02
   1   1 -27  1 o   0.084     0.069    180.00   0.83489   0.00
   4   4  15  1 o   3.001     2.470     0.00    0.83488   0.00
   7   2  -6  1 o   5.556     4.357     0.00    0.83428   0.01
   5   2 -20  1 o   1.364     1.048    180.00   0.83401   0.00
   3   6   5  1 o   2.694     1.960    180.00   0.83311   0.00
   1   4 -22  1 o   8.692     6.322    180.00   0.83310   0.01
   6   2  12  1 o   0.080     0.058    180.00   0.83312   0.00
   0   1  27  1 o   6.399     4.646     0.00    0.83306   0.01
   0   4  22  1 o   3.431     2.487    180.00   0.83303   0.00
   7   2   2  1 o   1.331     0.948    180.00   0.83258   0.00
   3   4 -20  1 o   9.043     6.396    180.00   0.83237   0.01
   3   6  -7  1 o  23.057    16.270     0.00    0.83228   0.03
   7   1   6  1 o  10.311     7.280     0.00    0.83230   0.01
   5   5  -2  1 o  13.419     9.431     0.00    0.83211   0.02
   5   5  -1  1 o  11.014     7.730     0.00    0.83204   0.01
   6   0 -18  1 o   2.507     1.758     0.00    0.83199   0.00
   2   3 -24  1 o   1.911     1.337     0.00    0.83183   0.00
   7   0   7  1 o   0.417     0.291     0.00    0.83172   0.00
   5   2  17  1 o  23.698    16.541    180.00   0.83136   0.02
   6   4  -2  1 o   6.171     4.311     0.00    0.83117   0.01
   5   5  -3  1 o   0.427     0.298     0.00    0.83107   0.00
   5   5   0  1 o   2.347     1.645    180.00   0.83085   0.00
   6   4  -1  1 o  42.193    29.629     0.00    0.83075   0.05
   2   6 -11  1 o   0.205     0.145     0.00    0.83050   0.00
   6   4  -3  1 o   0.169     0.119     0.00    0.83048   0.00
   3   3  21  1 o  22.430    15.885     0.00    0.83038   0.02
   4   1 -24  1 o   5.696     4.051    180.00   0.83024   0.01
   4   5  10  1 o  25.044    18.270     0.00    0.82957   0.03
   1   3  24  1 o  10.291     7.520    180.00   0.82954   0.01
   7   2  -7  1 o   1.128     0.826     0.00    0.82949   0.00
   6   2 -16  1 o   0.299     0.221     0.00    0.82929   0.00
   6   4   0  1 o   8.770     6.509    180.00   0.82923   0.01
   6   3   9  1 o   1.003     0.754    180.00   0.82900   0.00
   5   5  -4  1 o   3.955     2.986     0.00    0.82893   0.00
   6   4  -4  1 o  13.761    10.548    180.00   0.82869   0.02
   1   6  12  1 o   0.521     0.401     0.00    0.82864   0.00
   3   5  14  1 o  20.638    15.937     0.00    0.82857   0.02
   5   5   1  1 o   0.340     0.262     0.00    0.82857   0.00
   4   3 -21  1 o   1.975     1.537     0.00    0.82846   0.00
   5   4 -14  1 o  25.460    20.476    180.00   0.82801   0.03
   4   2 -23  1 o   5.585     4.582     0.00    0.82775   0.01
   2   6  10  1 o   0.004     0.003    180.00   0.82760   0.00
   3   3 -23  1 o   0.029     0.025    180.00   0.82740   0.00
   5   3 -18  1 o   0.538     0.454     0.00    0.82739   0.00
   7   2   3  1 o   9.600     8.097     0.00    0.82740   0.01
   6   1  14  1 o   6.864     5.831     0.00    0.82732   0.01
   6   4   1  1 o   7.110     6.415    180.00   0.82662   0.01
   3   5 -16  1 o   0.493     0.448    180.00   0.82655   0.00
   0   6  13  1 o   0.534     0.486     0.00    0.82653   0.00
   4   0  22  1 o  12.218    11.136     0.00    0.82651   0.01
   7   1 -11  1 o   7.274     6.643     0.00    0.82649   0.01
   1   5  18  1 o  30.011    27.539     0.00    0.82643   0.04
   5   4  11  1 o  27.307    25.472    180.00   0.82625   0.03
   6   3 -13  1 o  10.082     9.592    180.00   0.82603   0.01
   3   6   6  1 o   5.095     4.861    180.00   0.82600   0.01
   6   4  -5  1 o   7.027     6.817    180.00   0.82582   0.01
   4   4 -18  1 o   4.570     4.441     0.00    0.82580   0.01
   5   5  -5  1 o  25.431    24.905    180.00   0.82571   0.03
   2   3  23  1 o   4.834     4.893     0.00    0.82534   0.01
   1   0  27  1 o   1.534     1.565    180.00   0.82525   0.00
   5   5   2  1 o   2.535     2.591    180.00   0.82522   0.00
   3   6  -8  1 o   4.496     4.660    180.00   0.82506   0.01
   5   3  15  1 o   0.550     0.569     0.00    0.82508   0.00
   3   1  24  1 o  21.795    22.837     0.00    0.82494   0.02
   3   2  23  1 o   0.159     0.168     0.00    0.82486   0.00
   5   0  19  1 o   7.817     8.648    180.00   0.82429   0.00
   7   2  -8  1 o   0.361     0.419    180.00   0.82369   0.00
   1   6 -13  1 o  12.217    14.313     0.00    0.82354   0.02
   4   5 -13  1 o   7.253     8.632    180.00   0.82333   0.01
   2   0  26  1 o  42.565    50.664     0.00    0.82333   0.02
   2   2 -26  1 o   0.329     0.395     0.00    0.82317   0.00
   6   1 -18  1 o  11.977    14.538     0.00    0.82304   0.01
   6   4   2  1 o  18.438    22.495    180.00   0.82296   0.02
   7   1   7  1 o   5.010     6.179     0.00    0.82278   0.00
   2   5 -18  1 o  15.502    19.349     0.00    0.82258   0.02
   6   4  -6  1 o  10.522    13.539    180.00   0.82190   0.01
   2   1 -27  1 o   0.043     0.055     0.00    0.82170   0.00
   3   2 -25  1 o   1.021     1.322    180.00   0.82168   0.00
   3   1 -26  1 o   2.600     3.372    180.00   0.82162   0.00
   5   5  -6  1 o  11.244    14.623     0.00    0.82146   0.01
   7   2   4  1 o  20.089    26.204     0.00    0.82124   0.02
   5   5   3  1 o   3.228     4.205     0.00    0.82084   0.00
   0   5  19  1 o   0.028     0.036     0.00    0.81991   0.00
   1   3 -25  1 o   0.169     0.212    180.00   0.81960   0.00
   1   5 -19  1 o   6.291     7.726    180.00   0.81898   0.01
   1   2  26  1 o   1.707     2.094    180.00   0.81895   0.00
   2   6 -12  1 o   3.235     3.936     0.00    0.81872   0.00
   0   3  25  1 o   4.154     5.024     0.00    0.81853   0.00
   5   1 -22  1 o   0.090     0.108     0.00    0.81835   0.00
   2   4 -22  1 o  10.371    12.465    180.00   0.81833   0.01
   6   4   3  1 o   2.165     2.599     0.00    0.81828   0.00
   1   4  22  1 o   0.214     0.256    180.00   0.81813   0.00
   3   6   7  1 o  18.395    21.918     0.00    0.81801   0.02
   2   5  17  1 o  14.006    16.636    180.00   0.81789   0.02
   4   1  22  1 o  38.107    45.108     0.00    0.81773   0.04
   4   3  19  1 o   1.935     2.286     0.00    0.81763   0.00
   6   2  13  1 o   3.258     3.839     0.00    0.81750   0.00
   3   6  -9  1 o   3.618     4.228    180.00   0.81697   0.00
   6   4  -7  1 o   1.648     1.926     0.00    0.81698   0.00
   7   2  -9  1 o   0.981     1.146    180.00   0.81695   0.00
   4   5  11  1 o  16.418    19.166     0.00    0.81690   0.02
   6   3  10  1 o   1.079     1.257    180.00   0.81675   0.00
   4   4  16  1 o   3.761     4.379    180.00   0.81665   0.00
   1   1  27  1 o   7.467     8.683    180.00   0.81651   0.01
   7   1 -12  1 o   1.789     2.080     0.00    0.81651   0.00
   2   2  25  1 o   4.579     5.319     0.00    0.81635   0.00
   5   5  -7  1 o   7.754     9.002     0.00    0.81622   0.01
   4   2  21  1 o   3.572     4.146    180.00   0.81588   0.00
   2   6  11  1 o   3.330     3.868     0.00    0.81567   0.00
   5   1  19  1 o   3.850     4.474     0.00    0.81558   0.00
   5   5   4  1 o   1.105     1.285    180.00   0.81548   0.00
   1   6  13  1 o  12.582    14.763    180.00   0.81490   0.02
   2   1  26  1 o   1.206     1.424     0.00    0.81465   0.00
   7   0 -13  1 o  29.029    34.670    180.00   0.81426   0.01
   5   4 -15  1 o   6.001     7.192     0.00    0.81416   0.01
   7   2   5  1 o   0.815     0.976    180.00   0.81417   0.00
   3   2   2  2 o   0.011     0.011     0.00    0.80476   0.01
   3   4  19  1 o   7.586     9.169     0.00    0.81394   0.01
   6   3 -14  1 o  17.212    21.047    180.00   0.81365   0.02
   6   2 -17  1 o  15.267    18.688     0.00    0.81363   0.01
   5   2 -21  1 o   8.806    10.814     0.00    0.81355   0.01
   2   4  21  1 o   4.130     5.262     0.00    0.81267   0.00
   6   4   4  1 o  23.636    30.134    180.00   0.81265   0.02
   7   1   8  1 o   3.822     4.891    180.00   0.81254   0.00
   5   4  12  1 o   2.995     3.857     0.00    0.81236   0.00
   0   0  28  1 o   1.640     2.118     0.00    0.81226   0.00
   0   6  14  1 o   0.078     0.101    180.00   0.81218   0.00
   3   5  15  1 o   3.063     3.975     0.00    0.81210   0.00
   3   4 -21  1 o   0.106     0.139    180.00   0.81138   0.00
   6   4  -8  1 o   0.126     0.165    180.00   0.81112   0.00
   5   2  18  1 o   0.318     0.418    180.00   0.81096   0.00
   4   5 -14  1 o  29.494    38.541    180.00   0.81042   0.03
   3   5 -17  1 o   2.855     3.696    180.00   0.81007   0.00
   5   5  -8  1 o   0.695     0.900    180.00   0.81005   0.00
   6   1  15  1 o   0.933     1.203     0.00    0.80995   0.00
   7   0   9  1 o  49.233    63.449     0.00    0.80994   0.02
   1   6 -14  1 o   0.742     0.946    180.00   0.80966   0.00
   5   3 -19  1 o   3.530     4.462     0.00    0.80945   0.00
   1   4 -23  1 o   1.899     2.390    180.00   0.80935   0.00
   7   2 -10  1 o  14.373    18.095    180.00   0.80936   0.01
   3   6   8  1 o   2.186     2.736     0.00    0.80923   0.00
   5   5   5  1 o   0.166     0.207    180.00   0.80920   0.00
   0   4  23  1 o  29.933    37.009    180.00   0.80896   0.03
   1   2 -27  1 o   2.471     3.007     0.00    0.80861   0.00
   3   6 -10  1 o   0.538     0.638     0.00    0.80810   0.00
   4   4 -19  1 o   0.987     1.144    180.00   0.80764   0.00
   5   3  16  1 o   0.139     0.158    180.00   0.80716   0.00
   4   3 -22  1 o   0.724     0.815    180.00   0.80706   0.00
   0   2  27  1 o  11.194    12.524     0.00    0.80695   0.01
   3   0  25  1 o   2.938     3.263    180.00   0.80681   0.00
   1   5  19  1 o   0.252     0.277     0.00    0.80664   0.00
   3   3  22  1 o   1.472     1.616     0.00    0.80660   0.00
   2   3 -25  1 o   0.455     0.496     0.00    0.80647   0.00
   2   6 -13  1 o   3.378     3.671     0.00    0.80640   0.00
   7   2   6  1 o  29.290    31.573     0.00    0.80626   0.03
   6   4   5  1 o  44.445    47.488    180.00   0.80611   0.04
   1   1 -28  1 o   1.667     1.757    180.00   0.80589   0.00
   7   1 -13  1 o   9.813    10.336    180.00   0.80587   0.01
   6   1 -19  1 o   5.897     6.141     0.00    0.80569   0.01
   4   1 -25  1 o  15.403    16.007    180.00   0.80565   0.01
   5   0 -23  1 o   0.297     0.299    180.00   0.80515   0.00
   4   2 -24  1 o   0.020     0.019    180.00   0.80438   0.00
   6   4  -9  1 o   3.079     2.944    180.00   0.80437   0.00
   2   5 -19  1 o   0.019     0.018    180.00   0.80399   0.00
   6   3  11  1 o   6.068     5.669    180.00   0.80401   0.01
   0   1  28  1 o   3.528     3.280     0.00    0.80393   0.00
   4   5  12  1 o   4.210     3.879     0.00    0.80378   0.00
   3   3 -24  1 o   1.772     1.629     0.00    0.80375   0.00
   3   0 -27  1 o   2.129     1.938     0.00    0.80358   0.00
   1   3  25  1 o   2.134     1.928    180.00   0.80344   0.00
   0   7   1  1 o  10.818     9.706     0.00    0.80332   0.01
   2   6  12  1 o   2.692     2.406     0.00    0.80324   0.00
   5   5  -9  1 o   3.309     2.927     0.00    0.80302   0.00
   2   0 -28  1 o   0.739     0.640    180.00   0.80235   0.00
   5   5   6  1 o  13.830    11.922    180.00   0.80206   0.01
   0   7   2  1 o  25.729    22.173     0.00    0.80182   0.03
   6   2  14  1 o   1.521     1.312    180.00   0.80173   0.00
   4   6  -1  1 o   4.223     3.643     0.00    0.80169   0.00
   7   1   9  1 o   0.046     0.040     0.00    0.80168   0.00
   4   6  -2  1 o   0.125     0.108     0.00    0.80144   0.00
   7   2 -11  1 o   0.121     0.106     0.00    0.80097   0.00
   4   6   0  1 o   0.440     0.387     0.00    0.80094   0.00
   1   6  14  1 o   1.978     1.751    180.00   0.80082   0.00
   6   3 -15  1 o  10.073     8.920     0.00    0.80082   0.01
   6   0  16  1 o   0.679     0.607     0.00    0.80065   0.00
   2   3  24  1 o   0.022     0.020    180.00   0.80030   0.00
   4   6  -3  1 o   0.096     0.089     0.00    0.80020   0.00
   5   4 -16  1 o   7.739     7.236     0.00    0.80000   0.01
   0   5  20  1 o   0.005     0.005     0.00    0.79989   0.00
   3   6   9  1 o   0.691     0.662     0.00    0.79973   0.00
   3   2  24  1 o   8.278     8.063    180.00   0.79956   0.01
   2   5  18  1 o  14.699    14.616     0.00    0.79936   0.02
   0   7   3  1 o   2.409     2.402     0.00    0.79934   0.00
   1   5 -20  1 o   0.547     0.545    180.00   0.79933   0.00
   4   6   1  1 o   1.390     1.406    180.00   0.79921   0.00
   7   3  -2  1 o   7.946     8.290     0.00    0.79894   0.01
   6   4   6  1 o   2.551     2.725     0.00    0.79874   0.00
   3   1  25  1 o   0.000     0.000    180.00   0.79864   0.00
   7   3  -3  1 o   6.617     7.165     0.00    0.79863   0.01
   4   4  17  1 o   0.957     1.043     0.00    0.79858   0.00
   3   6 -11  1 o   2.033     2.234     0.00    0.79851   0.00
   7   3  -1  1 o   2.531     2.872    180.00   0.79826   0.00
   5   4  13  1 o  17.010    19.527    180.00   0.79817   0.02
   4   6  -4  1 o   1.591     1.868     0.00    0.79798   0.00
   6   2 -18  1 o   5.005     5.993    180.00   0.79783   0.00
   0   6  15  1 o   0.568     0.703    180.00   0.79756   0.00
   7   2   7  1 o  29.307    36.131     0.00    0.79760   0.03
   7   3  -4  1 o   0.173     0.220     0.00    0.79735   0.00
   4   5 -15  1 o   7.683    10.029    180.00   0.79713   0.01
   1   7   0  1 o   2.584     3.399     0.00    0.79706   0.00
   5   1 -23  1 o   1.690     2.229     0.00    0.79703   0.00
   1   7  -1  1 o   0.242     0.325     0.00    0.79688   0.00
   6   4 -10  1 o   4.933     6.673    180.00   0.79681   0.00
   2   2 -27  1 o   0.498     0.687    180.00   0.79662   0.00
   7   3   0  1 o   2.655     3.670    180.00   0.79660   0.00
   3   2 -26  1 o   5.696     7.925    180.00   0.79654   0.01
   4   3  20  1 o   0.171     0.237    180.00   0.79655   0.00
   4   6   2  1 o  54.023    75.397     0.00    0.79651   0.06
   6   0 -20  1 o  19.522    27.806    180.00   0.79629   0.01
   1   7   1  1 o   0.336     0.479     0.00    0.79626   0.00
   2   4 -23  1 o   0.352     0.510     0.00    0.79610   0.00
   0   7   4  1 o  12.285    18.084    180.00   0.79590   0.01
   1   7  -2  1 o   8.730    13.022    180.00   0.79572   0.01
   3   5  16  1 o  21.432    32.216     0.00    0.79560   0.02
   3   1 -27  1 o   0.799     1.207     0.00    0.79551   0.00
   1   6 -15  1 o   0.828     1.252    180.00   0.79549   0.00
[truncated: 225,297 more chars]
