# Supplementary material for: Crystal structure and compressibility of magnesium chloride heptahydrate found under high pressure
Source: Acta Crystallogr B Struct Sci Cryst Eng Mater. 2024 Oct 21;80(Pt 6):695–705. doi: 10.1107/S205252062400903X (PMC11789165; doi:10.1107/S205252062400903X)
Supplement: Supplementary file 2 [file b-80-00695-sup2.hkl]

#
# h,k,l, Fc-squared, Fo-squared, sigma(Fo-squared), status flag
#
data_1
#shelx
_shelx_title '  SIR2014 run in space group P 21/n'
_shelx_refln_list_code          4
_shelx_F_calc_maximum      188.49
_exptl_crystal_F_000       464.00
_reflns_d_resolution_high  0.8029

loop_
 _space_group_symop_operation_xyz
 'x, y, z'
 '-x+1/2, y+1/2, -z+1/2'
 '-x, -y, -z'
 'x-1/2, -y-1/2, z-1/2'

_cell_length_a     6.2669
_cell_length_b     5.6607
_cell_length_c    23.1252
_cell_angle_alpha  90.000
_cell_angle_beta   94.105
_cell_angle_gamma  90.000

_shelx_F_squared_multiplier     1.000

loop_
 _refln_index_h
 _refln_index_k
 _refln_index_l
 _refln_F_squared_calc
 _refln_F_squared_meas
 _refln_F_squared_sigma
 _refln_observed_status
   1   1   0         44.89         28.50         2.35 o
   0   2   0       7769.34       7810.21       220.18 o
   1   2   0        121.95        131.94         6.55 o
   2   2   0       1823.47       1678.67        38.88 o
   3   2   0        805.84        824.67        20.27 o
   2   3   0        119.41        133.31         8.80 o
   3   3   0       3831.60       4130.80       114.21 o
   4   3   0        573.59        530.17        29.62 o
   0   4   0        504.61        508.23        55.18 o
   1   4   0          2.12          3.58         1.06 o
   2   4   0        245.03        253.89         5.04 o
   3   4   0         92.38         77.07        24.46 o
   4   4   0        648.72        544.70        22.48 o
   5   4   0       1013.58        949.15        41.37 o
   1   6   0        824.88        898.34        34.13 o
  -3   1   1        277.04        258.98        10.65 o
  -1   1   1       2397.88       2107.64        51.41 o
  -3   2   1        438.15        410.25        14.04 o
  -2   2   1         77.11         79.70         5.98 o
  -1   2   1       3254.45       3982.24        97.50 o
   1   2   1       1165.59       1292.82        20.63 o
   2   2   1          0.64         30.83         7.59 o
   3   2   1        200.14        203.28         9.85 o
  -3   3   1        234.83        210.44        10.19 o
  -2   3   1        519.62        446.44        12.51 o
  -1   3   1        436.61        413.21         6.10 o
   0   3   1         16.23         20.65         4.24 o
   1   3   1       1416.72       1445.07        65.99 o
   2   3   1        166.95        200.56         8.41 o
   3   3   1        361.83        303.61        12.12 o
  -3   4   1        224.57        230.42        35.95 o
  -2   4   1        409.38        361.97         9.80 o
  -1   4   1         97.31         47.97         9.91 o
   0   4   1        938.87       1035.28        17.33 o
   1   4   1         76.51         78.77         3.33 o
   2   4   1       4427.45       4830.36       103.51 o
   3   4   1        196.74        197.28        14.37 o
   4   4   1        398.74        409.79        18.98 o
  -2   5   1        157.54        196.48        13.37 o
   2   5   1         12.65          8.05         1.64 o
   3   5   1        297.51        348.57         9.31 o
  -3   6   1        321.35        321.11        16.52 o
  -1   6   1       2776.73       2941.38       101.84 o
   1   6   1        534.00        559.44        22.19 o
   2   6   1        215.55        212.00        12.88 o
   3   6   1         28.53         19.32         4.97 o
  -4   0   2       1106.18       1051.10        24.22 o
  -2   0   2       2901.50       3178.95        45.04 o
  -4   1   2        130.58        141.27        10.73 o
  -2   1   2       4154.40       4343.85        60.17 o
  -1   1   2        148.60        125.81         3.26 o
   0   1   2        293.68        278.27         6.99 o
  -3   2   2        993.90        848.90        20.64 o
  -2   2   2        276.76        289.32         9.54 o
  -1   2   2        641.31        669.43        16.96 o
   0   2   2          0.57          1.60         0.45 o
   1   2   2      35530.27      39943.25        73.98 o
   2   2   2         17.65         23.11         5.30 o
  -4   3   2         78.51         95.23        24.67 o
  -3   3   2         18.30         35.93         8.82 o
  -1   3   2        676.07        636.94        10.07 o
   0   3   2       1143.72       1383.30        20.00 o
   2   3   2        834.96        660.79        16.64 o
   3   3   2        725.41        755.68        26.71 o
  -1   4   2        370.67        382.22        14.47 o
   0   4   2        830.40        920.03        19.20 o
   1   4   2       2129.17       1994.98       108.10 o
   2   4   2        546.93        579.42        25.32 o
   3   4   2        115.11         95.93        16.64 o
  -3   5   2        117.54        115.03        10.87 o
  -2   5   2       1763.79       1886.64        88.74 o
   0   5   2        219.49        277.41        15.52 o
   1   5   2          4.17          5.67         1.16 o
   2   5   2        244.38        274.54        55.89 o
  -1   6   2         85.83         57.61        17.40 o
   1   6   2        290.02        314.07        14.04 o
   3   6   2        115.42        113.53         9.77 o
  -3   0   3         13.97         18.12         4.61 o
  -1   0   3         46.23         46.35         1.98 o
  -5   1   3       2371.48       2329.84        79.33 o
  -4   1   3          5.34         16.87         5.02 o
  -3   1   3      23455.95      26091.72        77.12 o
  -2   1   3         20.96         27.71         3.40 o
  -1   1   3       4871.27       4179.81        59.25 o
   0   1   3        388.43        296.92         4.67 o
  -4   2   3        664.55        495.99        91.38 o
  -3   2   3         43.79         54.42         8.80 o
  -2   2   3        223.46        183.21        11.72 o
  -1   2   3        185.31        189.41         5.38 o
  -4   3   3         20.28         22.09         4.93 o
  -2   3   3          9.48         10.34         2.11 o
  -1   3   3       1872.11       2142.67        23.54 o
   0   3   3       1041.32       1126.70        21.23 o
   1   3   3       1399.81       1484.21        45.78 o
   2   3   3       1587.18       1286.95        24.91 o
   3   3   3        153.24        132.47         8.64 o
  -3   4   3         38.47         40.00         2.93 o
  -2   4   3         14.54         15.62         4.99 o
  -1   4   3         58.23         37.89         6.22 o
   1   4   3        362.42        363.08         9.05 o
   2   4   3       2194.74       2334.66       177.51 o
   3   4   3        577.54        621.88        33.16 o
  -4   5   3        200.41        190.83        31.71 o
  -3   5   3        219.17        199.51        12.32 o
  -2   5   3        294.57        273.15        16.95 o
  -1   5   3         18.05         11.59         2.64 o
   0   5   3        249.02        265.27        15.07 o
   2   5   3        796.93        725.64        39.58 o
   3   5   3        306.69        337.98        19.54 o
  -2   6   3         87.86         88.44         8.76 o
  -1   6   3        445.11        442.20        19.82 o
   1   6   3         21.46         19.33         6.28 o
   2   6   3        151.93        149.24         6.36 o
   3   6   3        437.12        433.65        11.51 o
  -4   0   4       2339.21       2358.79        41.47 o
  -2   0   4       9312.70      10977.34       179.21 o
  -3   1   4         57.59         77.76         8.92 o
  -2   1   4         11.93         13.03         1.99 o
  -1   1   4        516.42        375.87         5.64 o
   0   1   4        274.29        227.91         4.21 o
  -3   2   4         24.27         28.94         5.04 o
  -2   2   4        240.75        274.09         4.68 o
  -1   2   4        241.69        205.10         5.01 o
   0   2   4        218.70        263.96        11.54 o
  -3   3   4        895.32        872.67        34.89 o
  -2   3   4          3.34          6.56         1.74 o
  -1   3   4       4680.05       5199.75       176.05 o
   0   3   4        231.69        216.07         9.09 o
   1   3   4        129.58        203.88        10.64 o
   2   3   4         39.34         44.83        13.70 o
  -3   4   4        485.80        428.78        14.86 o
  -2   4   4         51.34         74.80        14.52 o
  -1   4   4         28.54         40.10         6.19 o
   0   4   4        455.73        483.11        17.73 o
   1   4   4        304.40        327.89         8.52 o
   2   4   4       2987.12       3228.98       209.16 o
  -4   5   4        668.98        652.15        30.89 o
  -3   5   4        468.85        452.03        18.94 o
  -1   5   4       2154.50       2218.87        73.01 o
   1   5   4        190.16        174.30         7.34 o
  -3   6   4         24.07         24.75         6.74 o
  -2   6   4        106.38        114.91        10.83 o
   0   6   4        432.97        505.31        21.97 o
   1   6   4        134.03        152.78         7.33 o
   2   6   4       1208.19       1261.58        50.66 o
  -5   0   5       2724.97       1972.17        60.45 o
  -3   0   5       3247.54       3693.91        54.25 o
  -1   0   5       3464.83       3131.24        30.01 o
  -5   1   5        306.90        308.23        22.84 o
  -4   1   5        769.26        790.77        20.02 o
  -2   1   5      12964.19      15837.96       256.58 o
  -4   2   5        548.07        502.07        30.93 o
  -3   2   5         18.53         42.69         5.75 o
  -2   2   5         32.90         37.92         4.92 o
  -1   2   5         22.23         28.15         5.75 o
   0   2   5        404.35        282.27        24.25 o
  -4   3   5        231.95        174.58         8.66 o
  -3   3   5        209.52        221.39         4.81 o
  -2   3   5       9039.91      10182.97       221.53 o
  -1   3   5         82.93         69.64        16.07 o
   0   3   5        966.40        963.10         9.88 o
   1   3   5        104.47         99.35         7.97 o
  -6   4   5         25.82         23.81         5.94 o
  -3   4   5         98.91        163.85        30.42 o
  -2   4   5         57.19         60.27        11.46 o
  -1   4   5        366.08        356.37        13.17 o
   1   4   5        350.84        412.42        20.83 o
   2   4   5        203.12        167.92         5.99 o
   3   4   5        339.17        264.57        17.24 o
  -5   5   5         39.01         56.19        12.90 o
  -3   5   5        394.03        363.45        16.87 o
  -2   5   5        679.58        787.58        20.58 o
  -1   5   5        227.40        202.31        16.50 o
   0   5   5        280.66        360.34        23.17 o
   1   5   5        209.99        226.84         9.29 o
   2   5   5        165.53        146.83        12.64 o
   3   5   5        922.61        888.79        62.92 o
  -3   6   5        646.89        667.98        26.86 o
  -2   6   5         25.02         24.67         5.63 o
  -1   6   5        326.19        357.12        17.91 o
   0   6   5          0.13          9.66         3.11 o
   1   6   5        586.05        613.07        36.68 o
   2   6   5        121.82        116.15        11.05 o
  -6   0   6       3797.60       3857.63       100.25 o
  -4   0   6       3134.79       2863.88        47.39 o
  -2   0   6       3197.22       4528.53        53.94 o
  -5   1   6          8.60         31.69        10.46 o
  -4   1   6         49.13         29.76         5.83 o
  -3   1   6        313.53        248.65         5.55 o
  -2   1   6       2280.72       2435.14        24.11 o
   0   1   6      10299.84       9901.50       127.19 o
  -4   2   6        798.29        798.70        20.32 o
  -3   2   6        667.62        644.36        15.00 o
  -2   2   6         32.15         47.52         9.01 o
  -1   2   6       2365.70       2594.64        38.51 o
   0   2   6        397.76        430.00        11.61 o
  -3   3   6       1323.75       1266.05        46.51 o
  -2   3   6       2105.72       2282.17       113.30 o
  -1   3   6        526.50        569.74        10.16 o
   0   3   6       5249.26       5441.44        69.32 o
   1   3   6          9.77         13.68         3.21 o
  -5   4   6        284.21        281.49        11.37 o
  -4   4   6        102.53         96.54         9.85 o
  -3   4   6        824.35        950.61        42.01 o
  -2   4   6        239.09        308.00         9.44 o
  -1   4   6        233.96        194.59         6.91 o
   1   4   6         51.88         55.43         9.68 o
   2   4   6         54.96         79.06        21.80 o
  -3   5   6       1321.33       1369.08        41.68 o
  -1   5   6        475.76        499.65        19.15 o
   0   5   6        218.69        213.07        15.05 o
   2   5   6        207.28        198.41         7.38 o
   3   5   6        365.30        334.66        12.92 o
  -3   6   6        226.01        232.92        15.13 o
  -2   6   6        466.07        476.45        20.10 o
  -1   6   6        228.79        285.12        15.84 o
   1   6   6         14.75         23.19         6.61 o
   2   6   6        110.25        109.50        13.63 o
  -3   0   7       1196.82       1074.77        15.42 o
  -1   0   7        571.72        622.44         8.90 o
  -5   1   7       1236.37       1259.33       232.73 o
  -4   1   7        107.97         98.69        18.22 o
  -3   1   7         22.26         26.84         4.53 o
  -2   1   7        114.23        112.80         3.37 o
  -1   1   7      19100.77      23899.69        63.79 o
   0   1   7         52.40         47.27         4.20 o
  -4   2   7       3364.88       3589.23       214.13 o
  -3   2   7         33.48         37.67         5.08 o
  -2   2   7         27.63         42.27         6.21 o
  -1   2   7        485.76        470.47         7.75 o
  -3   3   7        934.34        968.11        18.26 o
  -2   3   7        785.43        754.22        18.25 o
  -1   3   7       3102.65       3627.68        38.15 o
   0   3   7        347.61        357.84        16.03 o
   1   3   7        340.65        231.94         9.97 o
  -4   4   7       1786.20       1806.46        33.68 o
  -3   4   7         57.13         79.73        16.41 o
  -2   4   7        609.65        597.74        16.14 o
  -1   4   7         10.51         13.54         2.72 o
   1   4   7         15.40         23.56         4.75 o
  -3   5   7        162.64        154.46        12.08 o
  -1   5   7       1886.12       2065.51        68.90 o
   1   5   7        655.10        690.28        24.13 o
   2   5   7         23.02         31.67        10.21 o
   1   6   7        275.54        251.13        49.78 o
  -4   0   8         32.02         31.38         8.15 o
  -6   1   8        437.62        364.28        69.66 o
  -4   1   8        385.54        321.28         9.21 o
  -3   1   8         12.23         13.53         4.50 o
  -2   1   8       2002.78       2346.52        23.43 o
   0   1   8       1570.11       1582.35        26.59 o
  -7   2   8         77.91         50.67        14.94 o
  -5   2   8       1781.95       1756.03       149.07 o
  -4   2   8        100.24        102.30        10.67 o
  -3   2   8        455.33        405.10         7.33 o
  -2   2   8        140.07        138.09         4.13 o
  -1   2   8        490.60        450.08         6.26 o
   0   2   8         17.98         27.64         5.57 o
  -5   3   8         96.59         88.83         6.50 o
  -4   3   8        382.63        436.20        16.82 o
  -3   3   8        115.17        126.40        21.76 o
  -2   3   8       4195.56       4675.03       185.15 o
  -1   3   8        796.42        722.02        12.73 o
   0   3   8       1957.19       1989.24        33.90 o
  -6   4   8         49.86         26.78         7.10 o
  -5   4   8       1944.74       2045.65        63.86 o
  -4   4   8         39.27         36.87        11.36 o
  -3   4   8        181.28        226.98        11.50 o
  -2   4   8         92.14        157.57        35.97 o
  -1   4   8         89.68        106.79         5.56 o
  -3   5   8        250.73        251.54        11.59 o
  -1   5   8        358.54        341.05        13.34 o
   0   5   8         40.20         38.16        10.15 o
   1   5   8       2383.02       2294.67       211.02 o
  -2   6   8        401.49        456.20        30.91 o
  -1   6   8         12.01         21.25         6.41 o
   0   6   8        557.21        570.11        25.51 o
   1   6   8         38.28         48.44         7.35 o
  -5   0   9       1681.99       1740.78        83.83 o
  -3   0   9      13559.92      14932.41        60.29 o
  -1   0   9       2946.36       2810.34       211.92 o
  -4   1   9       1139.52       1010.68        19.35 o
  -3   1   9        160.57        148.19         4.51 o
  -2   1   9        166.15        162.87         3.55 o
  -1   1   9        906.72        972.91        18.58 o
   0   1   9      15745.33      20893.62        68.82 o
  -5   2   9        858.30        849.97        31.11 o
  -3   2   9       4009.22       4358.74        75.36 o
  -2   2   9        176.65        152.18         4.52 o
  -1   2   9       2530.69       3014.95        26.30 o
   0   2   9        463.04        400.54        12.36 o
  -4   3   9        367.61        309.92        12.33 o
  -3   3   9        738.51        699.27        25.60 o
  -1   3   9          9.05         18.20         3.16 o
   0   3   9       6962.15       7929.36       108.15 o
  -4   4   9         94.66        100.58         4.87 o
  -2   4   9         29.74         37.26         9.50 o
  -1   4   9        623.03        578.87        22.80 o
   0   4   9        818.96        753.16        19.18 o
   1   4   9        564.22        567.97        20.48 o
  -5   5   9        365.66        375.42        34.00 o
  -3   5   9         20.27         16.60         4.50 o
  -1   5   9        421.26        423.26        38.36 o
   0   5   9        184.56        218.16        12.16 o
   1   5   9        451.02        470.05        23.52 o
  -3   6   9        370.18        428.51        36.38 o
  -2   6   9        143.18        184.77        13.96 o
   0   6   9        172.19        198.82        12.73 o
   2   6   9        151.69        100.02         9.29 o
  -4   0  10       2896.48       3026.42        60.69 o
  -6   1  10         55.10         44.30        14.60 o
  -5   1  10        401.97        383.64        16.49 o
  -4   1  10        326.85        344.49         9.38 o
  -3   1  10          3.87         13.04         3.23 o
  -2   1  10       1409.12       1536.47        13.41 o
  -1   1  10        740.73        775.58        12.75 o
  -5   2  10        138.12        110.67         6.77 o
  -4   2  10        404.74        374.61        13.58 o
  -3   2  10          9.76         22.68         7.91 o
  -2   2  10         10.04          9.44         2.60 o
  -1   2  10        388.27        344.10         5.99 o
   0   2  10        204.26        240.33         9.85 o
  -6   3  10         22.03         19.37         3.95 o
  -5   3  10        115.22         69.03        21.35 o
  -4   3  10         69.52         70.11        13.97 o
  -3   3  10        115.77        147.64         8.60 o
  -2   3  10        743.07        756.31        20.42 o
  -1   3  10        992.71        870.14        28.79 o
  -5   4  10         45.37         25.09         5.31 o
  -4   4  10        857.07        883.38        15.96 o
  -2   4  10        445.36        411.56        29.52 o
  -1   4  10        460.19        487.90        28.87 o
   0   4  10        252.51        183.86        12.52 o
   1   4  10       1195.16        833.69        42.27 o
  -4   5  10         74.44         73.98        11.93 o
  -3   5  10         50.44         41.52         8.93 o
  -1   5  10        909.56        960.11        31.57 o
   0   5  10        195.98        187.60        11.61 o
   1   5  10        164.51        153.51         8.72 o
  -3   6  10         87.51         81.84        13.06 o
  -2   6  10        335.36        414.54        14.57 o
   1   6  10        180.12        205.02        13.29 o
  -5   0  11        709.89        743.46        39.57 o
  -3   0  11        572.78        498.15        10.39 o
  -1   0  11         26.64        146.66        34.40 o
  -6   1  11        296.13        271.83        12.63 o
  -5   1  11        501.02        536.52        21.54 o
  -4   1  11        131.87        137.20        13.77 o
  -3   1  11        731.12        735.54        12.50 o
  -2   1  11        113.35         74.66         6.73 o
  -1   1  11        379.16        471.32         7.42 o
   0   1  11         15.17         11.34         2.93 o
  -6   2  11         18.22         16.27         3.71 o
  -5   2  11        728.83        771.50        19.10 o
  -4   2  11        196.31        227.48        10.49 o
  -3   2  11        484.84        481.54         9.31 o
  -2   2  11       2837.17       3122.10       118.59 o
  -1   2  11        117.14        125.27         5.15 o
   0   2  11        450.23        460.87        14.31 o
  -6   3  11         40.91         28.86         5.66 o
  -4   3  11         68.10         63.97        16.95 o
  -3   3  11        765.24        708.23        21.01 o
  -2   3  11         13.47         24.87         6.00 o
  -1   3  11        325.12        304.91         8.76 o
   0   3  11        799.51        885.57        29.79 o
  -5   4  11        128.29        124.16         8.13 o
  -4   4  11        495.60        460.95        19.81 o
  -3   4  11        501.86        566.38        25.67 o
  -2   4  11       2539.38       2802.03        92.99 o
  -1   4  11        321.69        346.20        14.80 o
  -2   5  11        176.51        197.54        18.51 o
  -1   5  11        176.44        185.53        12.43 o
  -2   6  11        349.37        365.53        14.32 o
   0   6  11        308.80        332.27        17.67 o
  -4   0  12        507.87        470.15        14.02 o
  -6   1  12       3107.99       3071.43        93.12 o
  -5   1  12         90.44         80.12        26.35 o
  -4   1  12        539.95        539.59        10.71 o
  -3   1  12         59.89         65.42         7.33 o
  -2   1  12       1741.19       1762.26        29.66 o
  -1   1  12        188.76        182.02         5.03 o
  -6   2  12        158.83        109.42        29.93 o
  -5   2  12         85.27         57.83        14.88 o
  -4   2  12         92.75         79.93        15.01 o
  -3   2  12       4307.89       4886.92        66.83 o
  -2   2  12         68.11         60.48        11.47 o
  -1   2  12        301.88        292.22         6.09 o
   0   2  12        980.21       1061.84        15.74 o
  -6   3  12        312.96        360.09        22.72 o
  -4   3  12       2084.34       2177.50        69.64 o
  -3   3  12        799.81        769.15        22.52 o
  -2   3  12       1758.69       1804.17        41.77 o
  -1   3  12       1816.14       1809.44        30.49 o
   0   3  12         88.23         99.78        28.41 o
  -5   4  12          6.85         24.87         7.58 o
  -4   4  12         91.10         77.48        24.83 o
  -3   4  12       1611.68       1838.39        37.60 o
  -2   4  12        216.24        223.84        11.45 o
  -1   4  12        546.47        646.88        24.69 o
   0   4  12         37.41         34.77         5.25 o
  -3   5  12        256.56        268.54        14.28 o
  -2   5  12         34.89         42.05         8.31 o
  -1   5  12       1096.60       1159.48        37.09 o
   0   5  12       1287.37       1334.63        40.12 o
   1   5  12         44.19         55.83        17.50 o
  -5   0  13        530.17        570.80        31.77 o
  -3   0  13         56.16         53.99         6.94 o
  -1   0  13        945.89        780.90        18.44 o
  -4   1  13        238.41        216.90         8.27 o
  -2   1  13       1699.43       1853.73        32.46 o
  -1   1  13          8.06          9.81         2.60 o
  -5   2  13        340.27        354.82        10.50 o
  -2   2  13         25.22         38.05         5.48 o
  -1   2  13        359.17        330.49         8.15 o
   0   2  13         18.17         26.63         5.49 o
  -6   3  13         31.89         26.32        13.90 o
  -5   3  13        389.08        370.46        11.80 o
  -4   3  13        461.69        549.23        12.69 o
  -3   3  13        627.50        621.10        24.19 o
  -2   3  13        797.13        743.48        24.10 o
  -1   3  13         43.82         36.98        19.35 o
   0   3  13         93.25         76.04         4.54 o
  -5   4  13         49.09         59.45        11.38 o
  -4   4  13        273.61        286.02        18.00 o
  -1   4  13        283.25        352.00        21.93 o
   0   4  13         89.84         86.36         4.44 o
  -4   5  13        285.23        278.09        19.15 o
  -2   5  13        121.13        144.08        13.49 o
   0   5  13          8.34         19.00         5.38 o
  -1   6  13       1326.78       1544.87        33.22 o
   1   6  13        420.30        453.32        37.77 o
  -6   0  14        240.28        213.50        16.91 o
  -4   0  14        719.62        638.35        24.44 o
  -6   1  14         30.69         23.40         7.00 o
  -5   1  14        712.86        694.39        24.61 o
  -3   1  14        210.79        221.42         5.43 o
  -2   1  14        884.62        795.92        13.47 o
  -1   1  14        129.37        180.32        19.34 o
  -4   2  14         63.61         85.45        13.00 o
  -3   2  14        445.46        416.94        11.98 o
  -2   2  14       2442.81       2684.33        44.16 o
  -1   2  14        122.88        140.01         7.00 o
  -6   3  14        320.35        366.97        35.01 o
  -5   3  14       1805.99       1993.39        43.10 o
  -4   3  14        352.62        366.92         9.71 o
  -3   3  14        401.29        416.67        17.84 o
  -2   3  14        164.37        157.94        10.45 o
  -1   3  14        508.39        524.84        17.20 o
   0   3  14        161.44        128.49         5.78 o
  -5   4  14        110.36        101.50        15.52 o
  -3   4  14        152.82        149.28         9.39 o
  -2   4  14         58.82         66.78        10.01 o
   0   4  14        145.25        142.01         6.73 o
  -3   5  14        648.53        481.83        41.68 o
  -1   5  14        459.33        472.97        24.40 o
   0   5  14        499.91        584.89        27.66 o
  -1   6  14        204.64        221.85        21.82 o
  -5   0  15        893.77        918.22        22.18 o
  -3   0  15        802.12        655.97        17.11 o
  -1   0  15        670.73        753.73        19.35 o
  -5   1  15         73.03         82.25        25.38 o
  -4   1  15        256.29        233.68         8.12 o
  -3   1  15       1383.04       1486.80        23.20 o
  -2   1  15        704.60        743.93        13.03 o
  -1   1  15       5177.99       5634.00        46.71 o
   0   1  15         21.82         27.14         4.50 o
  -6   2  15        159.59        181.73        10.82 o
  -5   2  15        345.17        387.45        12.77 o
  -4   2  15        285.09        308.18        12.20 o
  -2   2  15         22.43         21.72         6.28 o
  -1   2  15        157.06        155.92         6.57 o
  -6   3  15        851.47        728.90       230.99 o
  -5   3  15        126.66        112.08         9.05 o
  -4   3  15        160.84        145.51         9.46 o
  -3   3  15        306.54        289.63        10.50 o
  -2   3  15         45.53         30.63         6.94 o
  -1   3  15        198.24        180.58        49.79 o
   0   3  15        150.57        126.07        15.26 o
  -4   4  15        776.56        834.12        23.77 o
  -3   4  15        121.42        115.31        32.36 o
   0   4  15       1218.12       1218.07        55.03 o
  -1   5  15          7.38         29.36         8.56 o
   0   5  15        456.49        485.19        24.83 o
  -6   0  16         62.15         67.66        14.78 o
  -4   0  16          2.62         16.38         5.04 o
  -2   0  16        774.81        816.87        20.51 o
  -6   1  16         35.08         28.37         5.34 o
  -5   1  16         46.00         56.72        12.65 o
  -4   1  16       1037.95        953.50        55.37 o
  -3   1  16        234.80        233.09         8.37 o
  -2   1  16         68.37         70.64         9.15 o
  -1   1  16         22.88         24.05         5.30 o
   0   1  16         25.81         50.20        12.36 o
  -5   2  16        685.33        657.06        19.71 o
  -4   2  16         70.12         56.25        14.06 o
  -2   2  16        217.83        211.87        10.27 o
  -1   2  16       4907.21       5645.54        53.49 o
   0   2  16         91.50        131.57        25.45 o
  -5   3  16         81.06         74.23         8.15 o
  -4   3  16         86.84         81.08         7.01 o
  -2   3  16         24.38         34.80         5.91 o
  -1   3  16        502.87        421.26        16.98 o
   0   3  16         87.24         66.29         5.86 o
  -5   4  16         88.40         90.65        18.32 o
  -2   4  16        301.87        308.22        23.09 o
  -1   4  16        382.36        415.30        17.14 o
   0   4  16        185.88        172.25        11.98 o
  -2   5  16        452.96        551.09        18.58 o
  -5   0  17        436.48        476.04        17.32 o
  -3   0  17        763.93        780.75        28.70 o
  -6   1  17         47.69         40.43        12.47 o
  -5   1  17       1832.37       1984.31        43.21 o
  -3   1  17       1140.94       1217.77        29.97 o
  -2   1  17        102.06        118.86        23.81 o
  -1   1  17       1675.89       1616.30        35.25 o
  -6   2  17         18.11         26.43         5.81 o
  -5   2  17        261.41        259.25        10.13 o
  -4   2  17         83.37         92.48         8.65 o
  -3   2  17        460.25        470.64        13.43 o
  -2   2  17         80.62         84.28        16.69 o
  -1   2  17        186.26        157.65         6.85 o
  -5   3  17        452.05        439.93        12.42 o
  -3   3  17        174.67        182.60         7.09 o
  -2   3  17        443.76        471.43        15.49 o
  -1   3  17         31.94         30.03         5.91 o
  -4   4  17        106.37        137.83        17.22 o
  -2   4  17        479.78        407.60        23.00 o
  -1   4  17         46.09         33.33         9.19 o
  -3   5  17         56.71         47.99        12.53 o
  -2   5  17        393.80        411.51        25.55 o
  -6   0  18       1237.71       1326.68       217.51 o
  -4   0  18       3540.66       3884.65        40.60 o
  -2   0  18        950.03       1012.80        33.96 o
  -6   1  18         55.87         33.35        10.21 o
  -5   1  18         28.76         29.13         4.73 o
  -4   1  18        351.45        347.04         8.77 o
  -3   1  18        546.85        511.57        22.80 o
  -2   1  18        439.62        401.00        13.63 o
  -6   2  18        283.56        248.80        66.50 o
  -5   2  18         24.90         18.42         3.79 o
  -4   2  18        563.65        580.77        11.58 o
  -2   2  18        990.94        950.65        27.85 o
  -1   2  18        854.34        822.56        29.73 o
  -3   3  18       1000.67       1076.04        20.03 o
  -1   3  18        277.01        340.49        22.16 o
   0   3  18        104.85         97.46        21.80 o
  -3   4  18        564.21        593.95        19.28 o
  -2   4  18        177.93        190.00        15.61 o
  -1   4  18       1023.63       1044.24       106.90 o
  -1   5  18        294.61        332.76        20.78 o
  -5   0  19        304.15        328.56        14.66 o
  -3   0  19         12.03         43.79         9.19 o
  -5   1  19        262.69        237.57        12.95 o
  -4   1  19        159.02        172.21         6.61 o
  -3   1  19         83.67         96.35         6.32 o
  -1   1  19         45.77         48.77         5.77 o
   0   1  19        199.75        115.91        30.01 o
  -4   2  19        188.90        198.22         8.14 o
  -2   2  19        541.00        530.70        28.27 o
  -1   2  19        913.10        869.59        49.85 o
  -4   3  19        858.14       1042.19        37.78 o
  -2   3  19         67.88         80.14         6.46 o
  -4   4  19        236.68        152.98        18.98 o
  -3   4  19         56.64         39.43         7.57 o
  -2   4  19       1028.78       1023.00        48.70 o
  -1   4  19        146.00        167.82        11.71 o
  -4   0  20        725.52        693.15        19.08 o
  -2   0  20        445.07        427.48        25.49 o
  -4   1  20         81.24         72.73        11.75 o
  -2   1  20       1824.37       1927.04        65.59 o
  -1   1  20         71.86         89.76         8.64 o
  -5   2  20        324.51        332.21        29.59 o
  -4   2  20         77.81         97.38        13.59 o
  -3   2  20       1356.99       1399.30        25.00 o
  -2   2  20        811.56        707.72        41.51 o
  -1   2  20        222.96        204.20        10.76 o
  -3   3  20        141.28        136.98         8.59 o
  -2   3  20        188.74        191.79        11.92 o
  -1   3  20         98.38         93.13         7.69 o
  -3   4  20        293.69        318.17        15.65 o
  -2   4  20        245.16        236.13        15.25 o
  -1   4  20        232.59        188.88        63.32 o
   0   4  20         19.61         16.93         4.57 o
   0   5  20         30.13         17.63         3.79 o
  -5   0  21        292.30        275.83        31.77 o
  -3   0  21        383.40        369.70        15.01 o
  -1   0  21       2220.73       2079.58       100.21 o
  -5   1  21        341.42        345.55        37.05 o
  -4   1  21        223.63        228.98         9.37 o
  -3   1  21        134.71        159.37         7.68 o
  -2   1  21        119.00         74.11        17.26 o
  -4   2  21         29.17         37.40         6.98 o
  -3   2  21        230.53        217.08         9.44 o
  -4   3  21        594.39        596.26        22.30 o
  -3   3  21        195.20        204.26         8.26 o
  -2   3  21        290.60        290.87        12.26 o
  -1   3  21        184.81        187.82        12.47 o
  -2   4  21        465.74        280.40        58.36 o
  -4   0  22        168.83        161.38        10.06 o
  -2   0  22       1418.50       1488.86        45.18 o
  -5   1  22         65.22         55.52         7.22 o
  -4   1  22         51.56         44.34         7.79 o
  -1   1  22         66.90         75.38        22.09 o
  -2   4  22        148.06        138.08        12.49 o
  -5   0  23       1348.71       1378.24        71.01 o
  -1   0  23        380.82        260.13        23.23 o
  -5   1  23        370.74        357.81        23.28 o
  -3   1  23       1068.35       1076.39        31.71 o
  -2   1  23        342.56        340.13        17.50 o
  -4   2  23        178.20        160.74        27.30 o
  -3   2  23        777.15        851.73        19.46 o
  -2   2  23        176.84        138.14        38.38 o
  -1   2  23       1183.80       1164.20        46.49 o
  -3   3  23         40.58         33.57         6.94 o
  -2   3  23        425.72        466.09        63.12 o
  -4   1  24        804.09        856.24        20.06 o
  -2   1  24        357.75        369.20        15.29 o
  -4   2  24        226.66        225.55        16.07 o
  -3   2  24         25.09         24.59         5.79 o
  -2   2  24        286.98        313.05        16.90 o
  -2   3  24         89.92         73.43        13.41 o
  -3   0  25        302.57        331.14        20.51 o
  -2   1  25        168.54        182.13        11.07 o
  -2   3  25        652.25        635.08        50.03 o
  -2   1  26        333.08        309.44        13.71 o
  -2   2  26         30.56         27.21         8.19 o
  -1   2  26         91.11         79.33        11.36 o
  -3   0  27         57.32         65.65        11.83 o
  -1   0  27        167.86        192.64        17.09 o
                                                
